# Supplementary material for: Global hotspots in the present-day distribution of ancient animal and plant lineages
Source: Sci Rep. 2015 Oct 26;5:15457. doi: 10.1038/srep15457 (PMC4620499; doi:10.1038/srep15457)
Supplement: Supplementary Table S1 [file srep15457-s2.xls]

## Sheet: Proches et al 2015 supp data
Global hotspots in the present-day distribution of ancient animal and plant lineages
Şerban Procheş, Syd Ramdhani, Sandun J. Perera, Jason R. Ali & Sanjay Gairola
Supplementary data
Age (Mya)	201	201	202	203	207	201	201	201	201	201	201	201	201	201	201	201	201	201	201	201	201	201	201	201	201	201	201	201	66	66	66	66	66	66	66	66	66	66	66	66	66	66	66	66	66	66	66	66	66
Group	Spermatophyta	Spermatophyta	Spermatophyta	Spermatophyta	Spermatophyta	Spermatophyta	Spermatophyta	Spermatophyta	Spermatophyta	Spermatophyta	Tetrapoda	Tetrapoda	Tetrapoda	Tetrapoda	Tetrapoda	Tetrapoda	Tetrapoda	Tetrapoda	Tetrapoda	Tetrapoda	Tetrapoda	Tetrapoda	Tetrapoda	Tetrapoda	Tetrapoda	Tetrapoda	Tetrapoda	Tetrapoda	Campanulidae	Campanulidae	Campanulidae	Campanulidae	Campanulidae	Campanulidae	Campanulidae	Campanulidae	Campanulidae	Campanulidae	Campanulidae	Campanulidae	Campanulidae	Campanulidae	Campanulidae	Campanulidae	Campanulidae	Campanulidae	Campanulidae	Campanulidae	Campanulidae
Ecoregion Name	Cycadophyta	Ginkgo	Ephedra	Gnetum, Welwitschia	Pinaceae	Araucariaceae	Podocarpaceae	Sciadopitys	Cupressaceae, Taxodiaceae, Taxaceae, Cephalotaxaceae	Angiosperms	Rhinatrematidae	Core Gymnophiona	Cryptobranchidae, Hynobiidae	Plethodontidae, Amphiumidae, Rhyacotritonidae	Ambystomatidae, Dicamptodontidae, Salamandridae	Sirenidae, Proteidae	Discoglossidae, Alytidae, Bombinatoridae	Leiopelma, Ascaphus	Pipidae	Pelobatoidea	Neobatrachia	Mammalia	Cryptodira	Pleurodira	Sphenodon	Squamata	Crocodylia	Aves	Apioideae	Platysace	Mackinleyoideae	Aleuosmiaceae, Phelline, Corokia	Pennantiaceae	Melanophylla, Aralidium, Toricellia	Griselinia	Araliaceae	Pittosporaceae	Myodocarpaceae	Linconia	Core Bruniaceae	Columelliaceae	Core Escalloniaceae, Polyosmaceae	Escallonia coquimbensis	Anopterus, Eremosyne	Campanulaceae	Menyanthaceae	Stylidiaceae	Pentaphragma	Asteraceae, Calyceraceae, Goodeniaceae
Admiralty Islands lowland rain forests	0	0	0	1	0	0	0	0	0	1	0	0	0	1	0	0	0	0	0	0	1	1	0	0	0	1	0	1	0	0	0	0	0	0	0	0	0	0	0	0	0	1	0	0	0	0	0	0	1
Aegean and Western Turkey sclerophyllous and mixed forests	0	0	1	0	1	0	0	0	1	1	0	0	0	0	1	0	1	0	0	1	1	1	1	0	0	1	0	1	1	0	0	0	0	0	0	1	0	0	0	0	0	0	0	0	1	1	0	0	1
Afghan Mountains semi-desert	0	0	1	0	0	0	0	0	0	1	0	0	0	0	0	0	0	0	0	0	1	1	0	0	0	1	0	1	1	0	0	0	0	0	0	0	0	0	0	0	0	0	0	0	1	1	0	0	1
Al Hajar montane woodlands	0	0	1	0	0	0	0	0	0	1	0	0	0	0	0	0	0	0	0	0	1	1	0	0	0	1	0	1	0	0	0	0	0	0	0	0	0	0	0	0	0	0	0	0	1	1	0	0	1
Alai-Western Tian Shan steppe	0	0	1	0	0	0	0	0	0	1	0	0	0	0	0	0	0	0	0	0	1	1	1	0	0	1	0	1	1	0	0	0	0	0	0	0	0	0	0	0	0	0	0	0	1	1	0	0	1
Alashan Plateau semi-desert	0	0	1	0	0	0	0	0	0	1	0	0	0	0	0	0	0	0	0	0	1	1	0	0	0	1	0	1	0	0	0	0	0	0	0	0	0	0	0	0	0	0	0	0	1	1	0	0	1
Alaska Peninsula montane taiga	0	0	0	0	1	0	0	0	0	1	0	0	0	0	0	0	0	0	0	0	1	1	0	0	0	0	0	1	1	0	0	0	0	0	0	1	0	0	0	0	0	0	0	0	1	1	0	0	1
Alaska-St. Elias Range tundra	0	0	0	0	1	0	0	0	0	1	0	0	0	0	0	0	0	0	0	0	1	1	0	0	0	0	0	1	1	0	0	0	0	0	0	1	0	0	0	0	0	0	0	0	1	1	0	0	1
Albany thickets	0	0	0	0	0	0	1	0	1	1	0	0	0	0	0	0	0	0	1	0	1	1	1	1	0	1	0	1	1	0	1	0	0	0	0	1	1	0	0	1	0	0	0	0	1	1	0	0	1
Alberta Mountain forests	0	0	0	0	1	0	0	0	1	1	0	0	0	0	1	0	0	0	0	0	1	1	0	0	0	1	0	1	1	0	0	0	0	0	0	1	0	0	0	0	0	0	0	0	1	1	0	0	1
Alberta-British Columbia foothills forests	0	0	0	0	1	0	0	0	1	1	0	0	0	0	0	0	0	0	0	0	1	1	0	0	0	1	0	1	1	0	0	0	0	0	0	1	0	0	0	0	0	0	0	0	1	1	0	0	1
Albertine Rift montane forests	1	0	0	0	0	0	0	0	0	1	0	1	0	0	0	0	0	0	1	0	1	1	1	1	0	1	1	1	1	0	1	0	0	0	0	1	1	0	0	0	0	0	0	0	1	1	0	0	1
Aldabra Island xeric scrub	1	0	0	0	0	0	0	0	0	1	0	0	0	0	0	0	0	0	0	0	0	1	1	0	0	1	0	1	0	0	0	0	0	0	0	0	0	0	0	0	0	0	0	0	0	0	0	0	1
Aleutian Islands tundra	0	0	0	0	0	0	0	0	0	1	0	0	0	0	0	0	0	0	0	0	0	1	0	0	0	0	0	1	1	0	0	0	0	0	0	1	0	0	0	0	0	0	0	0	0	1	0	0	1
Allegheny Highlands forests	0	0	0	0	1	0	0	0	1	1	0	0	1	1	1	0	0	0	0	0	1	1	1	0	0	1	0	1	1	0	0	0	0	0	0	1	0	0	0	0	0	0	0	0	1	1	0	0	1
Alps conifer and mixed forests	0	0	1	0	1	0	0	0	1	1	0	0	0	1	1	0	1	0	0	1	1	1	1	0	0	1	0	1	1	0	0	0	0	0	0	1	0	0	0	0	0	0	0	0	1	1	0	0	1
Altai alpine meadow and tundra	0	0	1	0	0	0	0	0	1	1	0	0	0	0	0	0	0	0	0	0	1	1	0	0	0	1	0	1	1	0	0	0	0	0	0	0	0	0	0	0	0	0	0	0	1	1	0	0	1
Altai montane forest and forest steppe	0	0	1	0	1	0	0	0	1	1	0	0	0	0	0	0	0	0	0	0	1	1	0	0	0	1	0	1	1	0	0	0	0	0	0	0	0	0	0	0	0	0	0	0	1	1	0	0	1
Altai steppe and semi-desert	0	0	1	0	0	0	0	0	0	1	0	0	0	0	0	0	0	0	0	0	1	1	0	0	0	1	0	1	1	0	0	0	0	0	0	0	0	0	0	0	0	0	0	0	1	1	0	0	1
Alto Parana Atlantic forests	0	0	0	0	0	1	1	0	0	1	0	1	0	0	0	0	0	0	0	0	1	1	1	1	0	1	1	1	1	0	1	0	0	0	0	1	0	0	0	0	0	1	0	0	1	1	0	0	1
Amazon-Orinoco-Southern Caribbean mangroves	0	0	0	0	0	0	0	0	0	1	0	0	0	0	0	0	0	0	0	0	1	1	1	1	0	1	1	1	0	0	0	0	0	0	0	0	0	0	0	0	0	0	0	0	0	0	0	0	0
Amsterdam and Saint-Paul Islands temperate grasslands	0	0	0	0	0	0	0	0	0	1	0	0	0	0	0	0	0	0	0	0	0	0	0	0	0	0	0	1	0	0	0	0	0	0	0	0	0	0	0	0	0	0	0	0	0	0	0	0	1
Amur meadow steppe	0	0	0	0	0	0	0	0	0	1	0	0	1	0	0	0	1	0	0	0	1	1	0	0	0	1	0	1	1	0	0	0	0	0	0	1	0	0	0	0	0	0	0	0	1	1	0	0	1
Anatolian conifer and deciduous mixed forests	0	0	1	0	1	0	0	0	1	1	0	0	0	0	1	0	0	0	0	1	1	1	1	0	0	1	0	1	1	0	0	0	0	0	0	1	0	0	0	0	0	0	0	0	1	1	0	0	1
Andaman Islands rain forests	0	0	0	1	0	0	1	0	0	1	0	0	0	0	0	0	0	0	0	0	0	1	0	0	0	0	0	1	0	0	0	0	0	1	0	0	0	0	0	0	0	0	0	0	0	0	0	0	1
Angolan Miombo woodlands	0	0	0	0	0	0	0	0	0	1	0	0	0	0	0	0	0	0	1	0	1	1	1	1	0	1	1	1	1	0	0	0	0	0	0	1	1	0	0	0	0	0	0	0	1	1	0	0	1
Angolan Mopane woodlands	0	0	0	0	0	0	0	0	0	1	0	0	0	0	0	0	0	0	1	0	1	1	1	1	0	1	1	1	0	0	0	0	0	0	0	1	1	0	0	0	0	0	0	0	1	1	0	0	1
Angolan montane forest-grassland mosaic	0	0	0	0	0	0	1	0	0	1	0	0	0	0	0	0	0	0	1	0	1	1	1	0	0	1	0	1	1	0	1	0	0	0	0	1	1	0	0	0	0	0	0	0	1	1	0	0	1
Angolan scarp savanna and woodlands	0	0	0	0	0	0	0	0	0	1	0	0	0	0	0	0	0	0	1	0	1	1	1	1	0	1	0	1	1	0	1	0	0	0	0	1	1	0	0	0	0	0	0	0	1	1	0	0	1
Antipodes Subantarctic Islands tundra	0	0	0	0	0	0	0	0	0	1	0	0	0	0	0	0	0	0	0	0	0	0	0	0	0	0	0	1	1	0	0	0	0	0	0	0	0	0	0	0	0	0	0	0	1	0	1	0	1
Appalachian mixed mesophytic forests	0	0	0	0	1	0	0	0	1	1	0	0	1	1	1	1	0	0	0	1	1	1	1	0	0	1	0	1	1	0	0	0	0	0	0	1	0	0	0	0	0	0	0	0	1	1	0	0	1
Appalachian-Blue Ridge forests	0	0	0	0	1	0	0	0	1	1	0	0	1	1	1	0	0	0	0	1	1	1	1	0	0	1	0	1	1	0	0	0	0	0	0	1	0	0	0	0	0	0	0	0	1	1	0	0	1
Appenine deciduous montane forests	0	0	1	0	1	0	0	0	1	1	0	0	0	1	1	0	1	0	0	0	1	1	0	0	0	1	0	1	1	0	0	0	0	0	0	1	0	0	0	0	0	0	0	0	1	1	0	0	1
Apure-Villavicencio dry forests	1	0	0	1	0	0	0	0	0	1	0	1	0	1	0	0	0	0	1	0	1	1	0	0	0	1	1	1	0	0	0	0	0	0	0	1	0	0	0	0	1	1	0	0	1	1	0	0	1
Arabian Desert and East Sahero-Arabian xeric shrublands	0	0	1	0	0	0	0	0	0	1	0	0	0	0	0	0	0	0	0	0	1	1	1	0	0	1	0	1	1	0	0	0	0	0	0	1	0	0	0	0	0	0	0	0	1	1	0	0	1
Arabian Peninsula coastal fog desert	0	0	1	0	0	0	0	0	0	1	0	0	0	0	0	0	0	0	0	0	1	1	0	1	0	1	0	1	1	0	0	0	0	0	0	1	1	0	0	0	0	0	0	0	1	1	0	0	1
Araucaria moist forests	0	0	0	0	0	1	1	0	0	1	0	1	0	0	0	0	0	0	0	0	1	1	0	1	0	1	1	1	1	0	1	0	0	0	1	1	0	0	0	0	0	1	0	0	1	1	0	0	1
Araya and Paria xeric scrub	0	0	0	0	0	0	0	0	0	1	0	0	0	0	0	0	0	0	0	0	1	1	0	0	0	1	0	1	0	0	0	0	0	0	0	1	0	0	0	0	0	0	0	0	1	1	0	0	1
Arctic coastal tundra	0	0	0	0	0	0	0	0	0	1	0	0	0	0	0	0	0	0	0	0	0	1	0	0	0	0	0	1	1	0	0	0	0	0	0	0	0	0	0	0	0	0	0	0	0	1	0	0	1
Arctic desert	0	0	0	0	0	0	0	0	0	1	0	0	0	0	0	0	0	0	0	0	0	1	0	0	0	0	0	1	1	0	0	0	0	0	0	0	0	0	0	0	0	0	0	0	0	1	0	0	1
Arctic foothills tundra	0	0	0	0	0	0	0	0	0	1	0	0	0	0	0	0	0	0	0	0	0	1	0	0	0	0	0	1	1	0	0	0	0	0	0	0	0	0	0	0	0	0	0	0	0	1	0	0	1
Arizona Mountains forests	0	0	1	0	1	0	0	0	1	1	0	0	0	1	1	0	0	0	0	1	1	1	1	0	0	1	0	1	1	0	0	0	0	0	0	1	0	0	0	0	0	0	0	0	1	1	0	0	1
Arnhem Land tropical savanna	1	0	0	0	0	0	1	0	1	1	0	0	0	0	0	0	0	0	0	0	1	1	1	1	0	1	1	1	1	1	1	0	0	0	0	1	1	0	0	0	0	0	0	0	1	1	1	0	1
Ascension scrub and grasslands	0	0	0	0	0	0	0	0	0	1	0	0	0	0	0	0	0	0	0	0	0	0	0	0	0	0	0	1	0	0	0	0	0	0	0	0	0	0	0	0	0	0	0	0	0	0	0	0	1
Atacama desert	0	0	1	0	0	0	0	0	0	1	0	0	0	0	0	0	0	0	0	0	0	1	0	0	0	1	0	1	1	0	0	0	0	0	0	1	0	0	0	0	0	0	0	0	1	1	0	0	1
Atlantic Coast restingas	0	0	0	0	0	0	0	0	0	1	0	0	0	0	0	0	0	0	0	0	1	1	1	1	0	1	1	1	1	0	1	0	0	0	1	1	0	0	0	0	0	0	0	0	1	1	0	0	1
Atlantic Equatorial coastal forests	0	0	0	1	0	0	0	0	0	1	0	1	0	0	0	0	0	0	1	0	1	1	1	1	0	1	1	1	1	0	1	0	0	0	0	1	1	0	0	0	0	0	0	0	1	1	0	0	1
Atlantic coastal desert	0	0	1	0	0	0	0	0	0	1	0	0	0	0	0	0	0	0	0	0	1	1	0	0	0	1	0	1	0	0	0	0	0	0	0	1	0	0	0	0	0	0	0	0	0	1	0	0	1
Atlantic coastal pine barrens	0	0	0	0	1	0	1	0	1	1	0	0	0	1	1	0	0	0	0	1	1	1	1	0	0	1	0	1	1	0	1	0	0	0	0	1	0	0	0	0	0	0	0	0	1	1	0	0	1
Atlantic dry forests	0	0	0	0	0	0	0	0	0	1	0	1	0	0	0	0	0	0	0	0	1	1	1	1	0	1	1	1	1	0	0	0	0	0	0	1	0	0	0	0	0	0	0	0	1	1	0	0	1
Atlantic mixed forests	0	0	1	0	1	0	0	0	1	1	0	0	0	0	1	0	1	0	0	1	1	1	1	0	0	1	0	1	1	0	0	0	0	0	0	1	0	0	0	0	0	0	0	0	1	1	0	0	1
Australian Alps montane grasslands	0	0	0	0	0	0	0	0	1	1	0	0	0	0	0	0	0	0	0	0	1	1	0	1	0	1	0	1	1	0	0	0	0	0	0	1	1	0	0	0	0	0	0	0	1	1	1	0	1
Azerbaijan shrub desert and steppe	0	0	1	0	0	0	0	0	0	1	0	0	0	0	1	0	0	0	0	1	1	1	1	0	0	1	0	1	1	0	0	0	0	0	0	1	0	0	0	0	0	0	0	0	1	1	0	0	1
Azores temperate mixed forests	0	0	0	0	0	0	0	0	0	1	0	0	0	0	0	0	0	0	0	0	0	1	0	0	0	0	0	1	1	0	0	0	0	0	0	1	0	0	0	0	0	0	0	0	1	0	0	0	1
Badghyz and Karabil semi-desert	0	0	1	0	0	0	0	0	0	1	0	0	0	0	0	0	0	0	0	0	1	1	1	0	0	1	0	1	1	0	0	0	0	0	0	0	0	0	0	0	0	0	0	0	1	1	0	0	1
Baffin coastal tundra	0	0	0	0	0	0	0	0	0	1	0	0	0	0	0	0	0	0	0	0	0	1	0	0	0	0	0	1	0	0	0	0	0	0	0	0	0	0	0	0	0	0	0	0	1	0	0	0	1
Bahamian pine mosaic	1	0	0	0	1	0	0	0	0	1	0	0	0	0	0	0	0	0	0	0	1	1	1	0	0	1	0	1	0	0	0	0	0	0	0	1	0	0	0	0	0	0	0	0	0	1	0	0	1
Bahamian-Antillean mangroves	1	0	0	0	0	0	1	0	0	1	0	0	0	0	0	0	0	0	0	0	1	1	1	0	0	1	1	1	0	0	0	0	0	0	0	0	0	0	0	0	0	0	0	0	0	0	0	0	0
Bahia coastal forests	0	0	0	0	0	0	1	0	0	1	0	1	0	0	0	0	0	0	1	0	1	1	1	1	0	1	1	1	1	0	1	0	0	0	0	1	0	0	0	0	0	0	0	0	1	1	0	0	1
Bahia interior forests	0	0	0	0	0	0	1	0	0	1	0	1	0	0	0	0	0	0	1	0	1	1	1	1	0	1	1	1	1	0	1	0	0	0	0	1	0	0	0	0	0	0	0	0	1	1	0	0	1
Baja California desert	0	0	1	0	1	0	0	0	0	1	0	0	0	1	0	0	0	0	0	0	1	1	1	0	0	1	0	1	1	0	0	0	0	0	0	1	0	0	0	0	0	0	0	0	1	1	0	0	1
Bajio dry forests	1	0	0	0	1	0	0	0	1	1	0	0	0	0	1	0	0	0	1	1	1	1	1	0	0	1	0	1	1	0	0	0	0	0	0	1	0	0	0	0	0	0	0	0	1	1	0	0	1
Balkan mixed forests	0	0	1	0	1	0	0	0	1	1	0	0	0	0	1	0	1	0	0	1	1	1	1	0	0	1	0	1	1	0	0	0	0	0	0	1	0	0	0	0	0	0	0	0	1	1	0	0	1
Balsas dry forests	1	0	0	0	1	0	0	0	1	1	0	1	0	1	1	0	0	0	0	1	1	1	1	0	0	1	0	1	1	0	0	0	0	0	0	1	0	0	0	0	0	0	0	0	1	1	0	0	1
Baltic mixed forests	0	0	0	0	1	0	0	0	1	1	0	0	0	0	1	0	1	0	0	1	1	1	1	0	0	1	0	1	1	0	0	0	0	0	0	1	0	0	0	0	0	0	0	0	1	1	0	0	1
Baluchistan xeric woodlands	0	0	1	0	0	0	0	0	0	1	0	0	0	0	0	0	0	0	0	0	1	1	1	0	0	1	0	1	0	0	0	0	0	0	0	0	0	0	0	0	0	0	0	0	1	1	0	0	1
Banda Sea Islands moist deciduous forests	0	0	0	1	0	0	0	0	0	1	0	0	0	0	0	0	0	0	0	0	1	1	0	0	0	1	1	1	0	0	1	0	0	0	0	1	1	1	0	0	0	0	0	0	0	0	0	0	1
Belizian pine forests	0	0	0	0	1	0	0	0	0	1	0	0	0	1	0	0	0	0	0	0	1	1	0	0	0	1	0	1	1	0	0	0	0	0	0	1	0	0	0	0	0	0	0	0	1	1	0	0	1
Beni savanna	0	0	0	0	0	0	0	0	0	1	0	0	0	0	0	0	0	0	0	0	1	1	1	0	0	1	1	1	0	0	0	0	0	0	0	1	0	0	0	0	0	0	0	0	1	1	0	0	1
Bering tundra	0	0	0	0	1	0	0	0	0	1	0	0	1	0	0	0	0	0	0	0	0	1	0	0	0	0	0	1	0	0	0	0	0	0	0	0	0	0	0	0	0	0	0	0	1	0	0	0	1
Beringia lowland tundra	0	0	0	0	0	0	0	0	0	1	0	0	0	0	0	0	0	0	0	0	1	1	0	0	0	0	0	1	1	0	0	0	0	0	0	1	0	0	0	0	0	0	0	0	1	1	0	0	1
Beringia upland tundra	0	0	0	0	0	0	0	0	0	1	0	0	0	0	0	0	0	0	0	0	1	1	0	0	0	0	0	1	1	0	0	0	0	0	0	1	0	0	0	0	0	0	0	0	1	1	0	0	1
Bermuda subtropical conifer forests	0	0	0	0	0	0	0	0	1	1	0	0	0	0	0	0	0	0	0	0	0	1	0	0	0	1	0	1	0	0	0	0	0	0	0	0	0	0	0	0	0	0	0	0	0	0	0	0	1
Biak-Numfoor rain forests	0	0	0	1	0	0	0	0	0	1	0	0	0	0	0	0	0	0	0	0	1	1	1	1	0	1	1	1	1	0	1	0	0	0	0	1	1	0	0	0	0	0	0	0	1	1	0	1	1
Blue Mountains forests	0	0	0	0	1	0	0	0	1	1	0	0	0	0	1	0	0	1	0	1	1	1	1	0	0	1	0	1	1	0	0	0	0	0	0	1	0	0	0	0	0	0	0	0	1	1	0	0	1
Bohai Sea saline meadow	0	0	0	0	0	0	0	0	0	1	0	0	0	0	0	0	0	0	0	0	1	1	1	0	0	0	0	1	1	0	0	0	0	0	0	1	1	0	0	0	0	0	0	0	1	1	0	0	1
Bolivian Yungas	0	0	0	1	0	0	0	0	0	1	0	0	0	0	0	0	0	0	0	0	1	1	0	0	0	1	0	1	0	0	0	0	0	0	0	1	0	0	0	0	1	1	0	0	1	1	0	0	1
Bolivian montane dry forests	0	0	0	0	0	0	0	0	0	1	0	0	0	0	0	0	0	0	0	0	1	1	0	0	0	1	0	1	1	0	1	0	0	0	0	1	0	0	0	0	1	1	0	0	1	1	0	0	1
Borneo lowland rain forests	1	0	0	1	0	1	1	0	0	1	0	1	0	0	0	0	1	0	0	1	1	1	1	0	0	1	1	1	1	0	1	0	0	1	0	1	1	0	0	0	0	1	0	0	1	1	0	1	1
Borneo montane rain forests	0	0	0	1	0	1	1	0	1	1	0	1	0	0	0	0	0	0	0	1	1	1	1	0	0	1	0	1	1	0	1	0	0	1	0	1	1	0	0	0	0	1	0	0	1	1	0	1	1
Borneo peat swamp forests	0	0	0	1	0	0	1	0	0	1	0	1	0	0	0	0	0	0	0	1	1	1	1	0	0	1	1	1	1	0	1	0	0	1	0	1	1	0	0	0	0	1	0	0	1	1	0	1	1
Brahmaputra Valley semi-evergreen forests	0	0	0	1	1	0	0	0	1	1	0	1	0	0	0	0	0	0	0	0	1	1	1	0	0	1	1	1	1	0	1	0	0	0	0	1	1	0	0	0	0	1	0	0	1	1	0	0	1
Brigalow tropical savanna	1	0	0	0	0	1	1	0	1	1	0	0	0	0	0	0	0	0	0	0	1	1	0	1	0	1	1	1	1	1	1	0	0	0	0	1	1	0	0	0	0	0	0	0	1	1	1	0	1
British Columbia mainland coastal forests	0	0	0	0	1	0	0	0	1	1	0	0	0	1	1	0	0	1	0	0	1	1	1	0	0	1	0	1	1	0	0	0	0	0	0	1	0	0	0	0	0	0	0	0	1	1	0	0	1
Brooks-British Range tundra	0	0	0	0	0	0	0	0	0	1	0	0	0	0	0	0	0	0	0	0	0	1	0	0	0	0	0	1	1	0	0	0	0	0	0	0	0	0	0	0	0	0	0	0	0	1	0	0	1
Buru rain forests	0	0	0	1	0	1	0	0	0	1	0	0	0	0	0	0	0	0	0	0	1	1	1	0	0	1	1	1	1	0	1	0	0	0	0	1	1	0	0	0	0	0	0	0	1	1	0	1	1
Caatinga	0	0	0	0	0	0	0	0	0	1	0	1	0	0	0	0	0	0	1	0	1	1	1	1	0	1	1	1	1	0	0	0	0	0	0	1	0	0	0	0	0	0	0	0	1	1	0	0	1
Caatinga Enclaves moist forests	0	0	0	0	0	0	0	0	0	1	0	0	0	0	0	0	0	0	0	0	1	1	1	1	0	1	1	1	0	0	0	0	0	0	0	1	0	0	0	0	0	0	0	0	1	1	0	0	1
Caledon conifer forests	0	0	0	0	1	0	0	0	1	1	0	0	0	0	1	0	0	0	0	0	1	1	0	0	0	1	0	1	1	0	0	0	0	0	0	1	0	0	0	0	0	0	0	0	1	1	0	0	1
California Central Valley grasslands	0	0	0	0	1	0	0	0	0	1	0	0	0	0	1	0	0	0	0	1	1	1	0	0	0	1	0	1	1	0	0	0	0	0	0	1	0	0	0	0	0	0	0	0	1	1	0	0	1
California coastal sage and chaparral	0	0	1	0	1	0	0	0	0	1	0	0	0	1	1	0	0	0	0	1	1	1	1	0	0	1	0	1	1	0	0	0	0	0	0	1	0	0	0	0	0	0	0	0	1	1	0	0	1
California interior chaparral and woodlands	0	0	0	0	1	0	0	0	0	1	0	0	0	1	1	0	0	0	0	1	1	1	1	0	0	1	0	1	1	0	0	0	0	0	0	1	0	0	0	0	0	0	0	0	1	1	0	0	1
California montane chaparral and woodlands	0	0	1	0	1	0	0	0	0	1	0	0	0	1	1	0	0	0	0	1	1	1	1	0	0	1	0	1	1	0	0	0	0	0	0	1	0	0	0	0	0	0	0	0	1	1	0	0	1
Cameroonian Highlands forests	1	0	0	1	0	0	1	0	0	1	0	1	0	0	0	0	0	0	1	0	1	1	1	0	0	1	1	1	1	0	1	0	0	0	0	1	0	0	0	0	0	0	0	0	1	1	0	0	1
Campos Rupestres montane savanna	0	0	0	0	0	1	1	0	0	1	0	0	0	0	0	0	0	0	0	0	1	1	1	1	0	1	1	1	1	0	0	0	0	0	0	1	0	0	0	0	0	0	0	0	1	1	0	0	1
Canadian Aspen forests and parklands	0	0	0	0	1	0	0	0	1	1	0	0	0	0	1	1	0	0	0	0	1	1	1	0	0	1	0	1	1	0	0	0	0	0	0	1	0	0	0	0	0	0	0	0	1	1	0	0	1
Canary Islands dry woodlands and forests	0	0	1	0	1	0	0	0	1	1	0	0	0	0	0	0	0	0	0	0	1	1	0	0	0	1	0	1	1	0	0	0	0	0	0	1	1	0	0	0	0	0	0	0	1	1	0	0	1
Cantabrian mixed forests	0	0	0	0	1	0	0	0	1	1	0	0	0	0	1	0	1	0	0	1	1	1	1	0	0	1	0	1	1	0	0	0	0	0	0	1	0	0	0	0	0	0	0	0	1	1	0	0	1
Cantebury-Otago tussock grasslands	0	0	0	0	0	0	1	0	0	1	0	0	0	0	0	0	0	0	0	0	0	0	0	0	0	1	0	1	1	0	1	1	0	0	1	1	1	0	0	0	0	0	0	0	1	1	1	0	1
Cape Verde Islands dry forests	0	0	0	0	0	0	0	0	0	1	0	0	0	0	0	0	0	0	0	0	1	1	0	1	0	1	0	1	0	0	0	0	0	0	0	0	0	0	0	0	0	0	0	0	0	0	0	0	1
Cape York Peninsula tropical savanna	1	0	0	0	0	0	1	0	0	1	0	0	0	0	0	0	0	0	0	0	1	1	0	1	0	1	1	1	1	1	1	0	0	0	0	1	1	0	0	0	0	0	0	0	1	1	1	0	1
Caqueta moist forests	0	0	0	1	0	0	0	0	0	1	0	1	0	1	0	0	0	0	1	0	1	1	1	1	0	1	1	1	0	0	0	0	0	0	0	1	0	0	0	0	0	0	0	0	1	1	0	0	1
Cardamom Mountains rain forests	0	0	0	1	0	0	1	0	1	1	0	0	0	0	0	0	0	0	0	0	1	1	1	0	0	1	1	1	1	0	1	0	0	1	0	1	1	0	0	0	0	1	0	0	1	1	1	1	1
Caribbean shrublands	0	0	0	0	1	0	0	0	0	1	0	0	0	0	0	0	0	0	0	0	1	1	1	0	0	1	0	1	0	0	0	0	0	0	0	1	0	0	0	0	0	0	0	0	0	1	0	0	1
Carnarvon xeric shrublands	0	0	0	0	0	0	0	0	0	1	0	0	0	0	0	0	0	0	0	0	1	1	0	1	0	1	0	1	0	0	0	0	0	0	0	1	1	0	0	0	0	0	0	0	1	0	1	0	1
Carolines tropical moist forests	0	0	0	0	0	0	0	0	0	1	0	0	0	0	0	0	0	0	0	0	0	1	0	0	0	1	1	1	0	0	0	0	0	0	0	0	0	0	0	0	0	0	0	0	0	0	0	0	1
Carpathian montane forests	0	0	1	0	1	0	0	0	1	1	0	0	0	0	1	0	1	0	0	1	1	1	1	0	0	1	0	1	1	0	0	0	0	0	0	1	0	0	0	0	0	0	0	0	1	1	0	0	1
Carpentaria tropical savanna	1	0	0	0	0	0	0	0	0	1	0	0	0	0	0	0	0	0	0	0	1	1	0	1	0	1	1	1	0	0	0	0	0	0	0	1	1	0	0	0	0	0	0	0	1	1	1	0	1
Cascade Mountains leeward forests	0	0	0	0	1	0	0	0	1	1	0	0	0	0	1	0	0	0	0	0	1	1	0	0	0	1	0	1	1	0	0	0	0	0	0	1	0	0	0	0	0	0	0	0	1	1	0	0	1
Caspian Hyrcanian mixed forests	0	0	1	0	0	0	0	0	1	1	0	0	0	0	1	0	0	0	0	1	1	1	1	0	0	1	0	1	1	0	0	0	0	0	0	1	0	0	0	0	0	0	0	0	1	1	0	0	1
Caspian lowland desert	0	0	1	0	0	0	0	0	0	1	0	0	0	0	0	0	1	0	0	1	1	1	1	0	0	1	0	1	1	0	0	0	0	0	0	0	0	0	0	0	0	0	0	0	1	1	0	0	1
Catatumbo moist forests	0	0	0	1	0	0	1	0	0	1	0	0	0	0	0	0	0	0	1	0	1	1	1	1	0	1	1	1	0	0	0	0	0	0	0	1	0	0	0	0	0	1	0	0	1	1	0	0	1
Cauca Valley dry forests	1	0	0	1	0	0	0	0	0	1	0	1	0	0	0	0	0	0	0	0	1	1	0	0	0	1	0	1	1	0	1	0	0	0	0	1	0	0	0	0	1	1	0	0	1	1	0	0	1
Cauca Valley montane forests	0	0	0	1	0	0	1	0	0	1	1	1	0	1	0	0	0	0	0	0	1	1	1	0	0	1	0	1	1	0	1	0	0	0	0	1	0	0	0	0	1	1	0	0	1	1	0	0	1
Caucasus mixed forests	0	0	1	0	1	0	0	0	1	1	0	0	0	0	1	0	0	0	0	1	1	1	1	0	0	1	0	1	1	0	0	0	0	0	0	1	0	0	0	0	0	0	0	0	1	1	0	0	1
Cayos Miskitos-San AndrΘs and Providencia moist forests	0	0	0	1	0	0	0	0	0	1	0	0	0	0	0	0	0	0	0	0	0	1	1	0	0	1	0	1	1	0	1	0	0	0	0	1	0	0	0	0	0	0	0	0	1	1	0	0	1
Celtic broadleaf forests	0	0	0	0	0	0	0	0	1	1	0	0	0	0	1	0	0	0	0	0	1	1	0	0	0	1	0	1	1	0	0	0	0	0	0	1	0	0	0	0	0	0	0	0	1	1	0	0	1
Central Afghan Mountains xeric woodlands	0	0	1	0	0	0	0	0	0	1	0	0	0	0	0	0	0	0	0	0	1	1	0	0	0	1	0	1	1	0	0	0	0	0	0	0	0	0	0	0	0	0	0	0	1	1	0	0	1
Central African mangroves	0	0	0	0	0	0	0	0	0	1	0	0	0	0	0	0	0	0	0	0	1	1	0	0	0	1	1	1	0	0	0	0	0	0	0	0	0	0	0	0	0	0	0	0	0	0	0	0	0
Central American Atlantic moist forests	1	0	0	1	1	0	1	0	0	1	0	1	0	1	0	0	0	0	1	0	1	1	1	0	0	1	1	1	1	0	1	0	0	0	0	1	0	0	0	0	0	0	0	0	1	1	0	0	1
Central American dry forests	1	0	0	1	1	0	0	0	1	1	0	1	0	1	0	0	0	0	1	0	1	1	1	0	0	1	1	1	1	0	0	0	0	0	0	1	0	0	0	0	1	1	0	0	1	1	0	0	1
Central American montane forests	1	0	0	1	0	0	0	0	1	1	0	1	0	1	0	0	0	0	0	0	1	1	0	0	0	1	0	1	1	0	1	0	0	0	0	1	0	0	0	0	0	0	0	0	1	1	0	0	1
Central American pine-oak forests	1	0	0	0	1	0	0	0	1	1	0	1	0	1	0	0	0	0	0	0	1	1	1	0	0	1	0	1	1	0	0	0	0	0	0	1	0	0	0	0	0	0	0	0	1	1	0	0	1
Central Anatolian steppe	0	0	1	0	0	0	0	0	0	1	0	0	0	0	0	0	0	0	0	1	1	1	1	0	0	1	0	1	1	0	0	0	0	0	0	1	0	0	0	0	0	0	0	0	1	1	0	0	1
Central Anatolian steppe and woodlands	0	0	1	0	0	0	0	0	1	1	0	0	0	0	0	0	0	0	0	0	1	1	1	0	0	1	0	1	1	0	0	0	0	0	0	1	0	0	0	0	0	0	0	0	1	1	0	0	1
Central Andean dry puna	0	0	1	0	0	0	0	0	0	1	0	0	0	0	0	0	0	0	0	0	1	1	0	0	0	1	0	1	1	0	0	0	0	0	0	1	0	0	0	0	1	1	0	0	1	1	0	0	1
Central Andean puna	0	0	1	0	0	0	1	0	0	1	0	0	0	0	0	0	0	0	0	0	1	1	0	0	0	1	0	1	1	0	1	0	0	0	0	1	0	0	0	0	1	1	0	0	1	1	0	0	1
Central Andean wet puna	0	0	1	0	0	0	1	0	0	1	0	0	0	0	0	0	0	0	0	0	1	1	0	0	0	1	0	1	1	0	0	0	0	0	0	1	0	0	0	0	1	1	0	0	1	1	0	0	1
Central Asian northern desert	0	0	1	0	0	0	0	0	0	1	0	0	0	0	0	0	0	0	0	0	1	1	1	0	0	1	0	1	1	0	0	0	0	0	0	0	0	0	0	0	0	0	0	0	1	1	0	0	1
Central Asian riparian woodlands	0	0	1	0	0	0	0	0	0	1	0	0	0	0	0	0	0	0	0	0	1	1	1	0	0	1	0	1	1	0	0	0	0	0	0	0	0	0	0	0	0	0	0	0	1	1	0	0	1
Central Asian southern desert	0	0	1	0	0	0	0	0	0	1	0	0	0	0	0	0	0	0	0	0	1	1	1	0	0	1	0	1	1	0	0	0	0	0	0	0	0	0	0	0	0	0	0	0	1	1	0	0	1
Central British Columbia Mountain forests	0	0	0	0	1	0	0	0	1	1	0	0	0	0	1	0	0	0	0	0	1	1	0	0	0	1	0	1	1	0	0	0	0	0	0	1	0	0	0	0	0	0	0	0	1	1	0	0	1
Central Canadian Shield forests	0	0	0	0	1	0	0	0	1	1	0	0	0	1	1	0	0	0	0	0	1	1	1	0	0	1	0	1	1	0	0	0	0	0	0	1	0	0	0	0	0	0	0	0	1	1	0	0	1
Central China loess plateau mixed forests	0	0	0	0	1	0	0	0	1	1	0	0	1	0	0	0	0	0	0	0	1	1	1	0	0	1	0	1	1	0	0	0	0	0	0	1	0	0	0	0	0	0	0	0	1	1	0	0	1
Central Congolian lowland forests	1	0	0	0	0	0	0	0	0	1	0	0	0	0	0	0	0	0	0	0	1	1	1	1	0	1	1	1	0	0	0	0	0	0	0	1	1	0	0	0	0	0	0	0	1	1	0	0	1
Central Deccan Plateau dry deciduous forests	0	0	0	0	0	0	0	0	0	1	0	0	0	0	0	0	0	0	0	0	1	1	1	0	0	1	0	1	1	0	1	0	0	1	0	0	0	0	0	0	0	0	0	0	1	1	0	0	1
Central European mixed forests	0	0	1	0	1	0	0	0	1	1	0	0	0	0	1	0	1	0	0	1	1	1	1	0	0	1	0	1	1	0	0	0	0	0	0	1	0	0	0	0	0	0	0	0	1	1	0	0	1
Central Indochina dry forests	1	0	0	1	0	0	0	0	0	1	0	1	0	0	0	0	0	0	0	0	1	1	1	0	0	1	1	1	1	0	1	0	0	1	0	1	1	0	0	0	0	1	0	0	1	1	1	1	1
Central Korean deciduous forests	0	0	0	0	1	0	0	0	1	1	0	0	1	1	0	0	1	0	0	0	1	1	1	0	0	1	0	1	1	0	0	0	0	0	0	1	1	0	0	0	0	0	0	0	1	1	0	0	1
Central Mexican matorral	0	0	1	0	1	0	0	0	0	1	0	1	0	1	1	0	0	0	0	1	1	1	1	0	0	1	0	1	1	0	0	0	0	0	0	1	0	0	0	0	0	0	0	0	1	1	0	0	1
Central Pacific coastal forests	0	0	1	0	1	0	0	0	1	1	0	0	0	1	1	0	0	1	0	0	1	1	1	0	0	1	0	1	1	0	0	0	0	0	0	1	0	0	0	0	0	0	0	0	1	1	0	0	1
Central Persian desert basins	0	0	1	0	0	0	0	0	0	1	0	0	0	0	0	0	0	0	0	0	1	1	1	0	0	1	0	1	1	0	0	0	0	0	0	1	0	0	0	0	0	0	0	0	1	1	0	0	1
Central Polynesian tropical moist forests	0	0	0	0	0	0	0	0	0	1	0	0	0	0	0	0	0	0	0	0	0	0	0	0	0	1	0	1	0	0	0	0	0	0	0	1	1	0	0	0	0	0	0	0	1	0	0	0	1
Central Range montane rain forests	1	0	0	1	0	1	1	0	1	1	0	0	0	0	0	0	0	0	0	0	1	1	0	0	0	1	0	1	1	0	1	1	0	0	0	1	1	0	0	0	0	1	0	0	1	1	0	0	1
Central Range sub-alpine grasslands	0	0	0	0	0	1	1	0	0	1	0	0	0	0	0	0	0	0	0	0	1	1	0	0	0	1	0	1	1	0	1	1	0	0	0	1	1	0	0	0	0	1	0	0	1	1	0	0	1
Central Ranges xeric scrub	1	0	0	0	0	0	0	0	0	1	0	0	0	0	0	0	0	0	0	0	1	1	0	0	0	1	0	1	0	0	1	0	0	0	0	1	1	0	0	0	0	0	0	0	1	0	0	0	1
Central Tibetan Plateau alpine steppe	0	0	1	0	0	0	0	0	0	1	0	0	0	0	0	0	0	0	0	1	1	1	0	0	0	1	0	1	1	0	0	0	0	0	0	0	0	0	0	0	0	0	0	0	1	1	0	0	1
Central U.S. hardwood forests	0	0	0	0	1	0	0	0	1	1	0	0	1	1	1	1	0	0	0	1	1	1	1	0	0	1	1	1	1	0	0	0	0	0	0	1	0	0	0	0	0	0	0	0	1	1	0	0	1
Central Zambezian Miombo woodlands	0	0	0	0	0	0	0	0	0	1	0	0	0	0	0	0	0	0	1	0	1	1	1	1	0	1	1	1	1	0	1	0	0	0	0	1	1	0	0	0	0	0	0	0	1	1	0	0	1
Central and Southern Cascades forests	0	0	0	0	1	0	0	0	1	1	0	0	0	1	1	0	0	1	0	0	1	1	1	0	0	1	0	1	1	0	0	0	0	0	0	1	0	0	0	0	0	0	0	0	1	1	0	0	1
Central and Southern mixed grasslands	0	0	0	0	0	0	0	0	1	1	0	0	0	0	1	0	0	0	0	1	1	1	1	0	0	1	0	1	1	0	0	0	0	0	0	1	0	0	0	0	0	0	0	0	1	1	0	0	1
Central forest-grasslands transition	0	0	0	0	1	0	0	0	1	1	0	0	0	1	1	1	0	0	0	1	1	1	1	0	0	1	0	1	1	0	0	0	0	0	0	1	0	0	0	0	0	0	0	0	1	1	0	0	1
Central tall grasslands	0	0	0	0	1	0	0	0	1	1	0	0	0	0	1	1	0	0	0	1	1	1	1	0	0	1	0	1	1	0	0	0	0	0	0	1	0	0	0	0	0	0	0	0	1	1	0	0	1
Cerrado	0	0	0	0	0	0	0	0	0	1	0	1	0	0	0	0	0	0	0	0	1	1	1	1	0	1	1	1	1	0	0	0	0	0	0	1	0	0	0	0	0	0	0	0	1	1	0	0	1
Changbai Mountains mixed forests	0	0	0	0	1	0	0	0	1	1	0	0	1	0	0	0	1	0	0	0	1	1	1	0	0	1	0	1	1	0	0	0	0	0	0	1	0	0	0	0	0	0	0	0	1	1	0	0	1
Changjiang Plain evergreen forests	0	0	0	0	1	0	1	0	1	1	0	0	1	0	1	0	0	0	0	1	1	1	1	0	0	1	1	1	1	0	0	0	0	0	0	1	1	0	0	0	0	0	0	0	1	1	0	0	1
Chao Phraya freshwater swamp forests	0	0	0	1	0	0	1	0	1	1	0	0	0	0	0	0	0	0	0	0	1	1	1	0	0	1	1	1	1	0	1	0	0	1	0	1	1	0	0	0	0	1	0	0	1	1	0	1	1
Chao Phraya lowland moist deciduous forests	0	0	0	1	0	0	1	0	1	1	0	0	0	0	0	0	0	0	0	0	1	1	1	0	0	1	0	1	1	0	1	0	0	1	0	1	1	0	0	0	0	1	0	0	1	1	0	1	1
Chatham Island temperate forests	0	0	0	0	0	0	0	0	0	1	0	0	0	0	0	0	0	0	0	0	0	0	0	0	0	1	0	1	0	0	0	0	0	0	0	1	0	0	0	0	0	0	0	0	0	1	1	0	1
Cherskii-Kolyma mountain tundra	0	0	0	0	1	0	0	0	0	1	0	0	1	0	0	0	0	0	0	0	0	1	0	0	0	0	0	1	0	0	0	0	0	0	0	0	0	0	0	0	0	0	0	0	1	0	0	0	1
Chhota-Nagpur dry deciduous forests	0	0	0	0	0	0	0	0	0	1	0	0	0	0	0	0	0	0	0	0	1	1	1	0	0	1	1	1	1	0	1	0	0	1	0	0	0	0	0	0	0	0	0	0	1	1	0	0	1
Chiapas Depression dry forests	1	0	0	0	1	0	0	0	1	1	0	1	0	1	0	0	0	0	0	0	1	1	1	0	0	1	0	1	1	0	0	0	0	0	0	1	0	0	0	0	0	0	0	0	1	1	0	0	1
Chiapas montane forests	1	0	0	0	1	0	1	0	0	1	0	1	0	1	0	0	0	0	0	0	1	1	1	0	0	1	0	1	1	0	1	0	0	0	0	1	0	0	0	0	0	0	0	0	1	1	0	0	1
Chihuahuan desert	0	0	1	0	1	0	0	0	1	1	0	0	0	0	1	0	0	0	0	1	1	1	1	0	0	1	0	1	1	0	0	0	0	0	0	1	0	0	0	0	0	0	0	0	1	1	0	0	1
Chilean matorral	0	0	1	0	0	1	0	0	0	1	0	0	0	0	0	0	0	0	0	0	1	1	0	0	0	1	0	1	1	0	1	0	0	0	1	1	0	0	0	0	0	0	0	0	1	1	0	0	1
Chimalapas montane forests	0	0	0	0	0	0	0	0	0	1	0	0	0	1	0	0	0	0	0	0	1	1	0	0	0	1	0	1	1	0	1	0	0	0	0	1	0	0	0	0	0	0	0	0	1	1	0	0	1
Chin Hills-Arakan Yoma montane forests	1	0	0	1	0	0	1	0	0	1	0	0	0	0	0	0	0	0	0	0	1	1	1	0	0	1	0	1	1	0	1	0	0	1	0	1	1	0	0	0	0	1	0	0	1	1	0	0	1
Chiquitano dry forests	1	0	0	0	0	0	0	0	0	1	0	0	0	0	0	0	0	0	0	0	1	1	1	1	0	1	1	1	0	0	0	0	0	0	0	1	0	0	0	0	1	1	0	0	1	1	0	0	1
Choco-Darien moist forests	1	0	0	1	0	0	1	0	0	1	0	1	0	1	0	0	0	0	1	0	1	1	1	0	0	1	1	1	1	0	1	0	0	0	0	1	0	0	0	0	0	0	0	0	1	1	0	0	1
Christmas and Cocos Islands tropical forests	0	0	0	0	0	0	0	0	0	1	0	0	0	0	0	0	0	0	0	0	0	1	0	0	0	1	0	1	0	0	0	0	0	0	0	0	0	0	0	0	0	0	0	0	0	0	0	0	1
Chukchi Peninsula tundra	0	0	0	0	0	0	0	0	0	1	0	0	1	0	0	0	0	0	0	0	0	1	0	0	0	0	0	1	0	0	0	0	0	0	0	0	0	0	0	0	0	0	0	0	1	0	0	0	1
Clipperton Island shrub and grasslands	0	0	0	0	0	0	0	0	0	1	0	0	0	0	0	0	0	0	0	0	0	0	0	0	0	0	0	1	0	0	0	0	0	0	0	0	0	0	0	0	0	0	0	0	0	0	0	0	1
Cocos Island moist forests	0	0	0	0	0	0	0	0	0	1	0	1	0	0	0	0	0	0	0	0	0	0	0	0	0	0	0	1	0	0	0	0	0	0	0	0	0	0	0	0	0	0	0	0	0	0	0	0	1
Colorado Plateau shrublands	0	0	1	0	1	0	0	0	1	1	0	0	0	0	1	0	0	0	0	1	1	1	1	0	0	1	0	1	1	0	0	0	0	0	0	1	0	0	0	0	0	0	0	0	1	1	0	0	1
Colorado Rockies forests	0	0	1	0	1	0	0	0	1	1	0	0	0	0	1	0	0	0	0	0	1	1	1	0	0	1	0	1	1	0	0	0	0	0	0	1	0	0	0	0	0	0	0	0	1	1	0	0	1
Comoros forests	1	0	0	0	0	0	0	0	0	1	0	0	0	0	0	0	0	0	0	0	1	1	0	0	0	1	0	1	0	0	0	0	0	0	0	0	0	0	0	0	0	0	0	0	1	0	0	0	1
Cook Inlet taiga	0	0	0	0	1	0	0	0	1	1	0	0	0	0	0	0	0	0	0	0	1	1	0	0	0	0	0	1	1	0	0	0	0	0	0	1	0	0	0	0	0	0	0	0	1	1	0	0	1
Cook Islands tropical moist forests	0	0	0	0	0	0	0	0	0	1	0	0	0	0	0	0	0	0	0	0	0	1	0	0	0	1	0	1	0	0	0	0	0	0	0	0	0	0	0	0	0	0	0	0	0	0	0	0	1
Coolgardie woodlands	0	0	0	0	0	0	0	0	1	1	0	0	0	0	0	0	0	0	0	0	1	1	0	0	0	1	0	1	0	1	1	0	0	0	0	1	1	0	0	0	0	0	0	0	1	0	1	0	1
Copper Plateau taiga	0	0	0	0	1	0	0	0	1	1	0	0	0	0	0	0	0	0	0	0	1	1	0	0	0	0	0	1	1	0	0	0	0	0	0	1	0	0	0	0	0	0	0	0	1	1	0	0	1
Cordillera Central pßramo	0	0	1	0	0	0	0	0	0	1	0	0	0	0	0	0	0	0	0	0	1	1	0	0	0	1	0	1	1	0	0	0	0	0	0	1	0	0	0	0	1	1	0	0	1	1	0	0	1
Cordillera La Costa montane forests	1	0	0	1	0	0	0	0	0	1	0	0	0	1	0	0	0	0	0	0	1	1	0	0	0	1	0	1	0	0	0	0	0	0	0	1	0	0	0	0	0	1	0	0	1	1	0	0	1
Cordillera Oriental montane forests	0	0	0	1	0	0	0	0	0	1	0	1	0	1	0	0	0	0	0	0	1	1	0	0	0	1	0	1	0	0	0	0	0	0	0	1	0	0	0	0	1	1	0	0	1	1	0	0	1
Cordillera de Merida pßramo	0	0	0	0	0	0	0	0	0	1	0	0	0	0	0	0	0	0	0	0	1	1	0	0	0	0	0	1	0	0	0	0	0	0	0	1	0	0	0	0	1	1	0	0	1	1	0	0	1
Corsican montane broadleaf and mixed forests	0	0	1	0	1	0	0	0	1	1	0	0	0	0	1	0	1	0	0	0	1	1	1	0	0	1	0	1	1	0	0	0	0	0	0	1	0	0	0	0	0	0	0	0	1	1	0	0	1
Costa Rican seasonal moist forests	0	0	0	1	1	0	1	0	0	1	0	1	0	1	0	0	0	0	0	0	1	1	1	0	0	1	1	1	1	0	1	0	0	0	0	1	0	0	0	0	0	0	0	0	1	1	0	0	1
Crete Mediterranean forests	0	0	1	0	1	0	0	0	1	1	0	0	0	0	0	0	0	0	0	0	1	1	1	0	0	1	0	1	1	0	0	0	0	0	0	1	0	0	0	0	0	0	0	0	1	1	0	0	1
Crimean Submediterranean forest complex	0	0	1	0	1	0	0	0	1	1	0	0	0	0	1	0	1	0	0	1	1	1	1	0	0	1	0	1	1	0	0	0	0	0	0	1	0	0	0	0	0	0	0	0	1	1	0	0	1
Cross-Niger transition forests	0	0	0	1	0	0	0	0	0	1	0	0	0	0	0	0	0	0	1	0	1	1	1	1	0	1	1	1	0	0	1	0	0	0	0	1	0	0	0	0	0	0	0	0	1	1	0	0	1
Cross-Sanaga-Bioko coastal forests	0	0	0	1	0	0	0	0	0	1	0	0	0	0	0	0	0	0	1	0	1	1	1	1	0	1	1	1	1	0	1	0	0	0	0	1	0	0	0	0	0	0	0	0	1	1	0	0	1
Cuban cactus scrub	0	0	0	0	0	0	1	0	0	1	0	0	0	0	0	0	0	0	0	0	1	1	1	0	0	1	1	1	0	0	0	0	0	0	0	1	0	0	0	0	0	0	0	0	1	1	0	0	1
Cuban dry forests	1	0	0	0	1	0	1	0	1	1	0	0	0	0	0	0	0	0	0	0	1	1	1	0	0	1	1	1	0	0	0	0	0	0	0	1	0	0	0	0	0	0	0	0	1	1	0	0	1
Cuban moist forests	1	0	0	0	1	0	1	0	1	1	0	0	0	0	0	0	0	0	0	0	1	1	1	0	0	1	1	1	0	0	0	0	0	0	0	1	0	0	0	0	0	0	0	0	1	1	0	0	1
Cuban pine forests	1	0	0	0	1	0	1	0	1	1	0	0	0	0	0	0	0	0	0	0	1	1	1	0	0	1	1	1	0	0	0	0	0	0	0	1	0	0	0	0	0	0	0	0	1	1	0	0	1
Cuban wetlands	0	0	0	0	1	0	0	0	0	1	0	0	0	0	0	0	0	0	0	0	1	1	1	0	0	1	1	1	0	0	0	0	0	0	0	1	0	0	0	0	0	0	0	0	1	1	0	0	1
Cyprus Mediterranean forests	0	0	1	0	1	0	0	0	1	1	0	0	0	0	0	0	0	0	0	0	1	1	1	0	0	1	0	1	1	0	0	0	0	0	0	1	0	0	0	0	0	0	0	0	1	1	0	0	1
Da Hinggan-Dzhagdy Mountains conifer forests	0	0	0	0	1	0	0	0	1	1	0	0	1	0	0	0	0	0	0	0	1	1	0	0	0	1	0	1	1	0	0	0	0	0	0	1	0	0	0	0	0	0	0	0	1	1	0	0	1
Daba Mountains evergreen forests	0	0	0	0	1	0	1	0	1	1	0	0	1	0	1	0	0	0	0	1	1	1	1	0	0	1	0	1	1	0	0	0	0	0	0	1	1	0	0	0	0	0	0	0	1	1	0	0	1
Daurian forest steppe	0	0	1	0	0	0	0	0	0	1	0	0	1	0	0	0	0	0	0	0	1	1	0	0	0	1	0	1	1	0	0	0	0	0	0	0	0	0	0	0	0	0	0	0	1	1	0	0	1
Davis Highlands tundra	0	0	0	0	0	0	0	0	0	1	0	0	0	0	0	0	0	0	0	0	0	1	0	0	0	0	0	1	0	0	0	0	0	0	0	0	0	0	0	0	0	0	0	0	1	0	0	0	1
Deccan thorn scrub forests	0	0	0	0	0	0	0	0	0	1	0	0	0	0	0	0	0	0	0	0	1	1	1	0	0	1	1	1	1	0	1	0	0	0	0	1	1	0	0	0	0	0	0	0	1	1	0	0	1
Dinaric Mountains mixed forests	0	0	1	0	1	0	0	0	1	1	0	0	0	0	1	1	1	0	0	0	1	1	1	0	0	1	0	1	1	0	0	0	0	0	0	1	0	0	0	0	0	0	0	0	1	1	0	0	1
Drakensberg alti-montane grasslands and woodlands	0	0	0	0	0	0	0	0	0	1	0	0	0	0	0	0	0	0	0	0	1	1	0	0	0	1	0	1	1	0	1	0	0	0	0	1	1	0	0	0	0	0	0	0	1	1	0	0	1
Drakensberg montane grasslands, woodlands and forests	1	0	0	0	0	0	1	0	1	1	0	0	0	0	0	0	0	0	1	0	1	1	1	1	0	1	0	1	1	0	1	0	0	0	0	1	1	0	0	0	0	0	0	0	1	1	0	0	1
Dry Chaco	0	0	1	0	0	0	0	0	0	1	0	0	0	0	0	0	0	0	0	0	1	1	1	1	0	1	1	1	0	0	0	0	0	0	0	1	0	0	0	0	0	1	0	0	1	1	0	0	1
East Afghan montane conifer forests	0	0	1	0	1	0	0	0	1	1	0	0	0	0	0	0	0	0	0	0	1	1	0	0	0	1	0	1	1	0	0	0	0	0	0	1	0	0	0	0	0	0	0	0	1	1	0	0	1
East African halophytics	0	0	0	0	0	0	0	0	0	1	0	0	0	0	0	0	0	0	0	0	1	1	1	1	0	1	0	1	1	0	1	0	0	0	0	1	1	0	0	0	0	0	0	0	1	1	0	0	1
East African mangroves	1	0	0	0	0	0	0	0	0	1	0	0	0	0	0	0	0	0	0	0	1	1	0	1	0	1	1	1	0	0	0	0	0	0	0	0	0	0	0	0	0	0	0	0	0	0	0	0	0
East African montane forests	1	0	0	0	0	0	1	0	1	1	0	0	0	0	0	0	0	0	1	0	1	1	0	1	0	1	0	1	1	0	1	0	0	0	0	1	1	0	0	0	0	0	0	0	1	1	0	0	1
East African montane moorlands	1	0	0	0	0	0	0	0	1	1	0	0	0	0	0	0	0	0	1	0	1	1	0	0	0	1	0	1	1	0	1	0	0	0	0	1	1	0	0	0	0	0	0	0	1	1	0	0	1
East Central Texas forests	0	0	0	0	1	0	0	0	1	1	0	0	0	1	1	1	0	0	0	1	1	1	1	0	0	1	1	1	1	0	0	0	0	0	0	1	0	0	0	0	0	0	0	0	1	1	0	0	1
East Deccan dry-evergreen forests	1	0	0	0	0	0	0	0	0	1	0	0	0	0	0	0	0	0	0	0	1	1	1	0	0	1	1	1	1	0	1	0	0	0	0	1	1	0	0	0	0	0	0	0	1	1	0	0	1
East European forest steppe	0	0	1	0	1	0	0	0	1	1	0	0	1	0	1	0	1	0	0	1	1	1	1	0	0	1	0	1	1	0	0	0	0	0	0	1	0	0	0	0	0	0	0	0	1	1	0	0	1
East Saharan montane xeric woodlands	0	0	0	0	0	0	0	0	0	1	0	0	0	0	0	0	0	0	0	0	1	1	0	0	0	1	0	1	1	0	0	0	0	0	0	1	0	0	0	0	0	0	0	0	1	1	0	0	1
East Siberian taiga	0	0	0	0	1	0	0	0	1	1	0	0	1	0	0	0	0	0	0	0	1	1	0	0	0	1	0	1	1	0	0	0	0	0	0	0	0	0	0	0	0	0	0	0	1	1	0	0	1
East Sudanian savanna	0	0	0	0	0	0	0	0	0	1	0	0	0	0	0	0	0	0	1	0	1	1	1	1	0	1	1	1	1	0	1	0	0	0	0	1	0	0	0	0	0	0	0	0	1	1	0	0	1
Eastern Anatolian deciduous forests	0	0	1	0	0	0	0	0	1	1	0	0	0	0	1	0	0	0	0	0	1	1	1	0	0	1	0	1	1	0	0	0	0	0	0	1	0	0	0	0	0	0	0	0	1	1	0	0	1
Eastern Anatolian montane steppe	0	0	1	0	0	0	0	0	0	1	0	0	0	0	1	0	0	0	0	1	1	1	1	0	0	1	0	1	1	0	0	0	0	0	0	1	0	0	0	0	0	0	0	0	1	1	0	0	1
Eastern Arc forests	1	0	0	0	0	0	1	0	1	1	0	1	0	0	0	0	0	0	1	0	1	1	1	1	0	1	0	1	1	0	1	0	0	0	0	1	1	0	0	0	0	0	0	0	1	1	0	0	1
Eastern Australia mulga shrublands	0	0	0	0	0	0	0	0	1	1	0	0	0	0	0	0	0	0	0	0	1	1	0	1	0	1	0	1	0	0	0	0	0	0	0	1	1	0	0	0	0	0	0	0	1	1	0	0	1
Eastern Australian temperate forests	1	0	0	0	0	1	1	0	1	1	0	0	0	0	0	0	0	0	0	0	1	1	0	1	0	1	0	1	1	1	1	1	1	0	0	1	1	0	0	0	0	1	0	0	1	1	1	0	1
Eastern Canadian Shield taiga	0	0	0	0	1	0	0	0	1	1	0	0	0	0	1	0	0	0	0	0	1	1	0	0	0	1	0	1	1	0	0	0	0	0	0	1	0	0	0	0	0	0	0	0	1	1	0	0	1
Eastern Canadian forests	0	0	0	0	1	0	0	0	1	1	0	0	0	1	1	0	0	0	0	0	1	1	0	0	0	1	0	1	1	0	0	0	0	0	0	1	0	0	0	0	0	0	0	0	1	1	0	0	1
Eastern Cascades forests	0	0	0	0	1	0	0	0	0	1	0	0	0	0	1	0	0	0	0	0	1	1	0	0	0	1	0	1	1	0	0	0	0	0	0	1	0	0	0	0	0	0	0	0	1	1	0	0	1
Eastern Congolian swamp forests	1	0	0	0	0	0	0	0	0	1	0	0	0	0	0	0	0	0	0	0	1	1	1	1	0	1	1	1	0	0	0	0	0	0	0	1	1	0	0	0	0	0	0	0	1	1	0	0	1
Eastern Cordillera real montane forests	0	0	0	1	0	0	1	0	0	1	1	1	0	1	0	0	0	0	0	0	1	1	0	1	0	1	1	1	1	0	0	0	0	0	0	1	0	0	0	0	1	1	0	0	1	1	0	0	1
Eastern Gobi desert steppe	0	0	1	0	0	0	0	0	0	1	0	0	0	0	0	0	0	0	0	0	1	1	0	0	0	1	0	1	0	0	0	0	0	0	0	0	0	0	0	0	0	0	0	0	1	1	0	0	1
Eastern Great Lakes lowland forests	0	0	0	0	1	0	0	0	1	1	0	0	0	1	1	1	0	0	0	0	1	1	1	0	0	1	0	1	1	0	0	0	0	0	0	1	0	0	0	0	0	0	0	0	1	1	0	0	1
Eastern Guinean forests	0	0	0	0	0	0	0	0	0	1	0	0	0	0	0	0	0	0	1	0	1	1	1	1	0	1	1	1	0	0	1	0	0	0	0	1	0	0	0	0	0	0	0	0	1	1	0	0	1
Eastern Himalayan alpine shrub and meadows	0	0	1	0	0	0	0	0	0	1	0	0	0	0	0	0	0	0	0	1	1	1	1	0	0	1	0	1	1	0	0	0	0	0	0	1	1	0	0	0	0	0	0	0	1	1	0	0	1
Eastern Himalayan broadleaf forests	0	0	0	0	1	0	0	0	1	1	0	1	0	0	1	0	0	0	0	1	1	1	0	0	0	1	0	1	1	0	0	0	0	0	0	1	1	0	0	0	0	0	0	0	1	1	0	0	1
Eastern Himalayan subalpine conifer forests	0	0	1	0	1	0	0	0	1	1	0	0	0	0	0	0	0	0	0	1	1	1	0	0	0	1	0	1	1	0	0	0	0	0	0	1	1	0	0	0	0	0	0	0	1	1	0	0	1
Eastern Java-Bali montane rain forests	1	0	0	1	0	0	1	0	0	1	0	1	0	0	0	0	0	0	0	1	1	1	0	0	0	1	0	1	1	0	1	0	0	0	0	1	1	0	0	0	0	0	0	0	1	1	1	0	1
Eastern Java-Bali rain forests	1	0	0	1	0	0	1	0	0	1	0	1	0	0	0	0	0	0	0	1	1	1	1	0	0	1	1	1	1	0	1	0	0	0	0	1	1	0	0	0	0	1	0	0	1	1	1	0	1
Eastern Mediterranean conifer-sclerophyllous-broadleaf forests	0	0	1	0	1	0	0	0	1	1	0	0	0	0	1	0	0	0	0	1	1	1	1	0	0	1	0	1	1	0	0	0	0	0	0	1	0	0	0	0	0	0	0	0	1	1	0	0	1
Eastern Micronesia tropical moist forests	0	0	0	0	0	0	0	0	0	1	0	0	0	0	0	0	0	0	0	0	0	0	0	0	0	1	0	1	0	0	0	0	0	0	0	0	1	0	0	0	0	0	0	0	0	0	0	0	1
Eastern Miombo woodlands	0	0	0	0	0	0	0	0	0	1	0	0	0	0	0	0	0	0	1	0	1	1	1	1	0	1	1	1	1	0	1	0	0	0	0	1	1	0	0	0	0	0	0	0	1	1	0	0	1
Eastern Panamanian montane forests	0	0	0	1	0	0	1	0	0	1	0	1	0	1	0	0	0	0	0	0	1	1	1	0	0	1	0	1	1	0	1	0	0	0	0	1	0	0	0	0	0	0	0	0	1	1	0	0	1
Eastern Zimbabwe montane forest-grassland mosaic	1	0	0	0	0	0	1	0	1	1	0	0	0	0	0	0	0	0	1	0	1	1	0	0	0	1	0	1	1	0	1	0	0	0	0	1	1	0	0	0	0	0	0	0	1	1	0	0	1
Eastern forest-boreal transition	0	0	0	0	1	0	0	0	1	1	0	0	0	1	1	1	0	0	0	0	1	1	1	0	0	1	0	1	1	0	0	0	0	0	0	1	0	0	0	0	0	0	0	0	1	1	0	0	1
Eastern highlands moist deciduous forests	0	0	0	0	0	0	0	0	0	1	0	0	0	0	0	0	0	0	0	0	1	1	1	0	0	1	1	1	1	0	1	0	0	1	0	0	1	0	0	0	0	0	0	0	1	1	0	0	1
Ecuadorian dry forests	0	0	0	1	0	0	0	0	0	1	0	0	0	0	0	0	0	0	0	0	1	1	0	0	0	1	1	1	1	0	1	0	0	0	0	1	0	0	0	0	1	1	0	0	0	1	0	0	1
Edwards Plateau savanna	0	0	0	0	1	0	0	0	1	1	0	0	0	1	1	0	0	0	0	1	1	1	1	0	0	1	0	1	1	0	0	0	0	0	0	1	0	0	0	0	0	0	0	0	1	1	0	0	1
Einasleigh upland savanna	1	0	0	0	0	1	1	0	0	1	0	0	0	0	0	0	0	0	0	0	1	1	0	1	0	1	1	1	1	1	1	0	0	0	0	1	1	0	0	0	0	0	0	0	1	1	1	0	1
Elburz Range forest steppe	0	0	1	0	0	0	0	0	1	1	0	0	1	0	0	0	0	0	0	0	1	1	1	0	0	1	0	1	1	0	0	0	0	0	0	1	0	0	0	0	0	0	0	0	1	1	0	0	1
Emin Valley steppe	0	0	1	0	0	0	0	0	0	1	0	0	0	0	0	0	0	0	0	0	1	1	1	0	0	1	0	1	1	0	0	0	0	0	0	0	0	0	0	0	0	0	0	0	1	1	0	0	1
English Lowlands beech forests	0	0	0	0	0	0	0	0	1	1	0	0	0	0	1	0	0	0	0	0	1	1	0	0	0	1	0	1	1	0	0	0	0	0	0	1	0	0	0	0	0	0	0	0	1	1	0	0	1
Enriquillo wetlands	0	0	0	0	0	0	0	0	0	1	0	0	0	0	0	0	0	0	0	0	1	1	1	0	0	1	1	1	0	0	0	0	0	0	0	1	0	0	0	0	0	0	0	0	1	1	0	0	1
Eritrean coastal desert	0	0	0	0	0	0	0	0	0	1	0	0	0	0	0	0	0	0	0	0	1	1	0	0	0	1	0	1	1	0	0	0	0	0	0	1	1	0	0	0	0	0	0	0	1	1	0	0	1
Esperance mallee	1	0	0	0	0	0	0	0	1	1	0	0	0	0	0	0	0	0	0	0	1	1	0	0	0	1	0	1	1	1	1	0	0	0	0	1	1	0	0	0	0	0	0	1	1	1	1	0	1
Espinal	0	0	1	0	0	0	0	0	0	1	0	0	0	0	0	0	0	0	0	0	1	1	1	1	0	1	1	1	1	0	0	0	0	0	0	1	0	0	0	0	0	0	0	0	1	1	0	0	1
Ethiopian montane forests	0	0	0	0	0	0	1	0	1	1	0	1	0	0	0	0	0	0	1	0	1	1	1	0	0	1	0	1	1	0	1	0	0	0	0	1	1	0	0	0	0	0	0	0	1	1	0	0	1
Ethiopian montane grasslands and woodlands	0	0	1	0	0	0	1	0	1	1	0	0	0	0	0	0	0	0	1	0	1	1	1	0	0	1	0	1	1	0	1	0	0	0	0	1	1	0	0	0	0	0	0	0	1	1	0	0	1
Ethiopian montane moorlands	0	0	1	0	0	0	1	0	1	1	0	0	0	0	0	0	0	0	1	0	1	1	1	0	0	1	0	1	1	0	1	0	0	0	0	1	1	0	0	0	0	0	0	0	1	1	0	0	1
Ethiopian xeric grasslands and shrublands	0	0	1	0	0	0	0	0	0	1	0	0	0	0	0	0	0	0	0	0	1	1	1	1	0	1	0	1	1	0	0	0	0	0	0	1	1	0	0	0	0	0	0	0	1	1	0	0	1
Etosha Pan halophytics	0	0	0	0	0	0	0	0	0	1	0	0	0	0	0	0	0	0	0	0	1	1	1	1	0	1	0	1	1	0	0	0	0	0	0	1	1	0	0	0	0	0	0	0	1	1	0	0	1
Euxine-Colchic broadleaf forests	0	0	1	0	1	0	0	0	1	1	0	0	0	0	1	0	1	0	0	1	1	1	1	0	0	1	0	1	1	0	0	0	0	0	0	1	0	0	0	0	0	0	0	0	1	1	0	0	1
Everglades	0	0	0	0	1	0	0	0	0	1	0	0	0	1	1	1	0	0	0	1	1	1	1	0	0	1	1	1	1	0	1	0	0	0	0	1	0	0	0	0	0	0	0	0	1	1	0	0	1
Eyre and York mallee	0	0	0	0	0	0	0	0	1	1	0	0	0	0	0	0	0	0	0	0	1	1	0	0	0	1	0	1	0	1	1	0	0	0	0	1	1	0	0	0	0	0	0	0	1	1	1	0	1
Faroe Islands boreal grasslands	0	0	0	0	0	0	0	0	0	1	0	0	0	0	0	0	0	0	0	0	0	0	0	0	0	1	0	1	1	0	0	0	0	0	0	1	0	0	0	0	0	0	0	0	0	1	0	0	1
Fernando de Noronha-Atol das Rocas moist forests	0	0	0	0	0	0	0	0	0	1	0	0	0	0	0	0	0	0	0	0	0	0	0	0	0	1	0	1	0	0	0	0	0	0	0	0	0	0	0	0	0	0	0	0	0	0	0	0	1
Fiji tropical dry forests	1	0	0	0	0	1	1	0	0	1	0	0	0	0	0	0	0	0	0	0	1	1	0	0	0	1	0	1	0	0	0	0	0	0	0	1	1	0	0	0	0	0	0	0	0	0	0	0	1
Fiji tropical moist forests	1	0	0	0	0	1	1	0	0	1	0	0	0	0	0	0	0	0	0	0	1	1	0	0	0	1	0	1	0	0	0	0	0	0	0	1	1	0	0	0	0	0	0	0	0	0	0	0	1
Fiordland temperate forests	0	0	0	0	0	0	1	0	1	1	0	0	0	0	0	0	0	0	0	0	0	1	0	0	0	1	0	1	1	0	1	1	0	0	0	1	1	0	0	0	0	0	0	0	1	1	1	0	1
Flint Hills tall grasslands	0	0	0	0	1	0	0	0	1	1	0	0	0	0	1	1	0	0	0	1	1	1	1	0	0	1	0	1	1	0	0	0	0	0	0	1	0	0	0	0	0	0	0	0	1	1	0	0	1
Florida sand pine scrub	1	0	0	0	1	0	0	0	1	1	0	0	0	1	0	0	0	0	0	1	1	1	1	0	0	1	1	1	1	0	1	0	0	0	0	1	0	0	0	0	0	0	0	0	1	1	0	0	1
Fraser Plateau and Basin complex	0	0	0	0	1	0	0	0	1	1	0	0	0	0	1	0	0	0	0	0	1	1	0	0	0	1	0	1	1	0	0	0	0	0	0	1	0	0	0	0	0	0	0	0	1	1	0	0	1
Galapagos Islands scrubland mosaic	0	0	0	0	0	0	0	0	0	1	0	0	0	0	0	0	0	0	0	0	1	1	1	0	0	1	0	1	1	0	0	0	0	0	0	0	0	0	0	0	0	0	0	0	1	0	0	0	1
Ghorat-Hazarajat alpine meadow	0	0	1	0	0	0	0	0	0	1	0	0	1	0	0	0	0	0	0	0	1	1	0	0	0	1	0	1	1	0	0	0	0	0	0	0	0	0	0	0	0	0	0	0	1	1	0	0	1
Gibson desert	0	0	0	0	0	0	0	0	0	1	0	0	0	0	0	0	0	0	0	0	1	1	0	0	0	1	0	1	0	0	0	0	0	0	0	1	1	0	0	0	0	0	0	0	1	0	0	0	1
Gissaro-Alai open woodlands	0	0	1	0	0	0	0	0	0	1	0	0	1	0	0	0	0	0	0	0	1	1	1	0	0	1	0	1	1	0	0	0	0	0	0	0	0	0	0	0	0	0	0	0	1	1	0	0	1
Goadavari-Krishna mangroves	0	0	0	0	0	0	0	0	0	1	0	0	0	0	0	0	0	0	0	0	1	1	1	0	0	1	1	1	0	0	1	0	0	0	0	0	0	0	0	0	0	0	0	0	0	0	0	0	0
Gobi Lakes Valley desert steppe	0	0	1	0	0	0	0	0	0	1	0	0	0	0	0	0	0	0	0	0	0	1	0	0	0	1	0	1	0	0	0	0	0	0	0	0	0	0	0	0	0	0	0	0	1	1	0	0	1
Granitic Seychelles forests	1	0	0	0	0	0	0	0	0	1	0	0	0	0	0	0	0	0	0	0	1	1	1	1	0	1	0	1	0	0	0	0	0	0	0	0	1	0	0	0	0	0	0	0	0	0	0	0	1
Great Basin montane forests	0	0	1	0	1	0	0	0	1	1	0	0	0	0	0	0	0	0	0	1	1	1	0	0	0	1	0	1	1	0	0	0	0	0	0	1	0	0	0	0	0	0	0	0	1	1	0	0	1
Great Basin shrub steppe	0	0	1	0	1	0	0	0	1	1	0	0	0	0	1	0	0	0	0	1	1	1	1	0	0	1	0	1	1	0	0	0	0	0	0	1	0	0	0	0	0	0	0	0	1	1	0	0	1
Great Lakes Basin desert steppe	0	0	1	0	0	0	0	0	0	1	0	0	0	0	0	0	0	0	0	0	0	1	0	0	0	1	0	1	0	0	0	0	0	0	0	0	0	0	0	0	0	0	0	0	1	1	0	0	1
Great Sandy-Tanami desert	0	0	0	0	0	0	0	0	0	1	0	0	0	0	0	0	0	0	0	0	1	1	0	1	0	1	0	1	0	0	0	0	0	0	0	0	1	0	0	0	0	0	0	0	0	0	1	0	1
Great Victoria desert	0	0	0	0	0	0	0	0	0	1	0	0	0	0	0	0	0	0	0	0	1	1	0	0	0	1	0	1	0	0	0	0	0	0	0	0	1	0	0	0	0	0	0	0	1	0	0	0	1
Greater Negros-Panay rain forests	0	0	0	1	0	1	0	0	0	1	0	0	0	0	0	0	0	0	0	0	1	1	1	0	0	1	1	1	1	0	1	0	0	0	0	1	1	0	0	0	0	1	0	0	1	1	1	1	1
Guajira-Barranquilla xeric scrub	0	0	0	0	0	0	1	0	0	1	0	0	0	0	0	0	0	0	0	0	1	1	0	0	0	1	1	1	0	0	0	0	0	0	0	1	0	0	0	0	0	0	0	0	1	1	0	0	1
Guayaquil flooded grasslands	0	0	0	0	0	0	0	0	0	1	0	0	0	0	0	0	0	0	0	0	1	1	0	0	0	1	1	1	1	0	0	0	0	0	0	1	0	0	0	0	0	0	0	0	0	1	0	0	1
Guianan Highlands moist forests	0	0	0	1	0	0	1	0	0	1	1	1	0	0	0	0	0	0	1	0	1	1	1	1	0	1	1	1	0	0	0	0	0	0	0	1	0	0	0	0	0	0	0	0	1	1	0	0	1
Guianan freshwater swamp forests	0	0	0	1	0	0	1	0	0	1	0	1	0	0	0	0	0	0	1	0	1	1	1	1	0	1	1	1	0	0	0	0	0	0	0	1	0	0	0	0	0	0	0	0	1	1	0	0	1
Guianan moist forests	0	0	0	1	0	0	1	0	0	1	1	1	0	0	0	0	0	0	1	0	1	1	1	1	0	1	1	1	0	0	0	0	0	0	0	1	0	0	0	0	0	0	0	0	1	1	0	0	1
Guianan piedmont and lowland moist forests	0	0	0	1	0	0	1	0	0	1	0	0	0	0	0	0	0	0	0	0	1	1	0	0	0	1	0	1	0	0	0	0	0	0	0	1	0	0	0	0	0	0	0	0	1	1	0	0	1
Guianan savanna	0	0	0	0	0	0	0	0	0	1	1	1	0	0	0	0	0	0	1	0	1	1	1	1	0	1	1	1	0	0	0	0	0	0	0	1	0	0	0	0	0	0	0	0	1	1	0	0	1
Guinean forest-savanna mosaic	0	0	0	0	0	0	0	0	0	1	0	0	0	0	0	0	0	0	1	0	1	1	1	1	0	1	1	1	0	0	1	0	0	0	0	1	0	0	0	0	0	0	0	0	1	1	0	0	1
Guinean mangroves	0	0	0	0	0	0	0	0	0	1	0	0	0	0	0	0	0	0	0	0	1	1	0	0	0	1	1	1	0	0	0	0	0	0	0	0	0	0	0	0	0	0	0	0	0	0	0	0	0
Guinean montane forests	0	0	0	0	0	0	1	0	0	1	0	1	0	0	0	0	0	0	0	0	1	1	1	1	0	1	1	1	0	0	1	0	0	0	0	1	0	0	0	0	0	0	0	0	1	1	0	0	1
Guizhou Plateau broadleaf and mixed forests	0	0	0	1	1	0	1	0	1	1	0	0	1	0	1	0	1	0	0	1	1	1	1	0	0	1	0	1	1	0	0	0	0	1	0	1	1	0	0	0	0	0	0	0	1	1	0	0	1
Gulf of California xeric scrub	0	0	1	0	1	0	0	0	0	1	0	0	0	0	0	0	0	0	0	0	1	1	1	0	0	1	0	1	1	0	0	0	0	0	0	1	0	0	0	0	0	0	0	0	1	1	0	0	1
Gulf of Oman desert and semi-desert	0	0	1	0	0	0	0	0	0	1	0	0	0	0	0	0	0	0	0	0	1	1	0	0	0	1	0	1	1	0	0	0	0	0	0	0	0	0	0	0	0	0	0	0	1	1	0	0	1
Gulf of St. Lawrence lowland forests	0	0	0	0	1	0	0	0	1	1	0	0	0	1	1	0	0	0	0	0	1	1	1	0	0	1	0	1	1	0	0	0	0	0	0	1	0	0	0	0	0	0	0	0	1	1	0	0	1
Gurupa varzea	0	0	0	1	0	0	0	0	0	1	0	1	0	0	0	0	0	0	1	0	1	1	1	1	0	1	1	1	0	0	0	0	0	0	0	1	0	0	0	0	0	0	0	0	1	1	0	0	1
Hainan Island monsoon rain forests	1	0	0	1	1	0	1	0	1	1	0	0	0	0	1	0	0	0	0	1	1	1	1	0	0	1	0	1	1	0	1	0	0	1	0	1	1	0	0	0	0	1	0	0	1	1	1	1	1
Halmahera rain forests	0	0	0	1	0	1	1	0	0	1	0	0	0	0	0	0	0	0	0	0	1	1	1	0	0	1	1	1	1	0	0	0	0	0	0	1	1	0	0	0	0	0	0	0	1	1	0	1	1
Hawaii tropical dry forests	0	0	0	0	0	0	0	0	0	1	0	0	0	0	0	0	0	0	0	0	0	1	0	0	0	0	0	1	0	0	0	0	0	0	0	1	1	0	0	0	0	0	0	0	0	0	0	0	1
Hawaii tropical high shrublands	0	0	0	0	0	0	0	0	0	1	0	0	0	0	0	0	0	0	0	0	0	1	0	0	0	0	0	1	0	0	0	0	0	0	0	1	1	0	0	0	0	0	0	0	0	0	0	0	1
Hawaii tropical low shrublands	0	0	0	0	0	0	0	0	0	1	0	0	0	0	0	0	0	0	0	0	0	1	0	0	0	0	0	1	0	0	0	0	0	0	0	1	1	0	0	0	0	0	0	0	0	0	0	0	1
Hawaii tropical moist forests	0	0	0	0	0	0	0	0	0	1	0	0	0	0	0	0	0	0	0	0	0	1	0	0	0	0	0	1	0	0	0	0	0	0	0	1	1	0	0	0	0	0	0	0	0	0	0	0	1
Helanshan montane conifer forests	0	0	1	0	1	0	0	0	1	1	0	0	0	0	0	0	0	0	0	0	1	1	0	0	0	1	0	1	1	0	0	0	0	0	0	0	0	0	0	0	0	0	0	0	1	1	0	0	1
Hengduan Mountains subalpine conifer forests	0	0	0	0	1	0	0	0	1	1	0	0	1	0	1	0	1	0	0	1	1	1	1	0	0	1	0	1	1	0	0	0	0	0	0	1	1	0	0	0	0	0	0	0	1	1	0	0	1
High Arctic tundra	0	0	0	0	0	0	0	0	0	1	0	0	0	0	0	0	0	0	0	0	0	1	0	0	0	0	0	1	0	0	0	0	0	0	0	0	0	0	0	0	0	0	0	0	1	0	0	0	1
High Monte	0	0	1	0	0	0	0	0	0	1	0	0	0	0	0	0	0	0	0	0	1	1	0	0	0	1	0	1	1	0	0	0	0	0	0	1	0	0	0	0	1	1	0	0	1	1	0	0	1
Highveld grasslands	0	0	0	0	0	0	0	0	0	1	0	0	0	0	0	0	0	0	1	0	1	1	1	1	0	1	0	1	1	0	1	0	0	0	0	1	1	0	0	0	0	0	0	0	1	1	0	0	1
Himalayan subtropical broadleaf forests	0	0	0	0	1	0	0	0	1	1	0	0	0	0	0	0	0	0	0	0	1	1	0	0	0	1	0	1	1	0	0	0	0	0	0	1	1	0	0	0	0	0	0	0	1	1	0	0	1
Himalayan subtropical pine forests	0	0	0	0	1	0	0	0	1	1	0	1	0	0	1	0	0	0	0	1	1	1	1	0	0	1	0	1	1	0	0	0	0	0	0	1	1	0	0	0	0	0	0	0	1	1	0	0	1
Hindu Kush alpine meadow	0	0	1	0	0	0	0	0	0	1	0	0	0	0	0	0	0	0	0	0	1	1	0	0	0	1	0	1	1	0	0	0	0	0	0	0	0	0	0	0	0	0	0	0	1	1	0	0	1
Hispaniolan dry forests	1	0	0	0	1	0	0	0	1	1	0	0	0	0	0	0	0	0	0	0	1	1	1	0	0	1	1	1	0	0	0	0	0	0	0	1	0	0	0	0	0	0	0	0	1	1	0	0	1
Hispaniolan moist forests	0	0	0	0	1	0	1	0	1	1	0	0	0	0	0	0	0	0	0	0	1	1	1	0	0	1	1	1	0	0	0	0	0	0	0	1	0	0	0	0	0	0	0	0	1	1	0	0	1
Hispaniolan pine forests	0	0	0	0	1	0	0	0	1	1	0	0	0	0	0	0	0	0	0	0	1	1	1	0	0	1	0	1	0	0	0	0	0	0	0	1	0	0	0	0	0	0	0	0	1	1	0	0	1
Hobyo grasslands and shrublands	0	0	0	0	0	0	0	0	0	1	0	0	0	0	0	0	0	0	0	0	1	1	1	1	0	1	0	1	0	0	0	0	0	0	0	1	1	0	0	0	0	0	0	0	1	1	0	0	1
Hokkaido deciduous forests	0	0	0	0	1	0	0	0	1	1	0	0	1	0	0	0	0	0	0	0	1	1	0	0	0	1	0	1	1	0	0	0	0	0	0	1	0	0	0	0	0	0	0	0	1	1	0	0	1
Hokkaido montane conifer forests	0	0	0	0	1	0	0	0	1	1	0	0	1	0	0	0	0	0	0	0	1	1	0	0	0	1	0	1	1	0	0	0	0	0	0	1	1	0	0	0	0	0	0	0	1	1	0	0	1
Honshu alpine conifer forests	0	0	0	0	1	0	1	0	1	1	0	0	1	0	1	0	0	0	0	0	1	1	1	0	0	1	0	1	1	0	0	0	0	0	0	1	1	0	0	0	0	0	0	0	1	1	0	0	1
Huang He Plain mixed forests	0	0	0	0	1	0	0	0	1	1	0	0	1	0	0	0	1	0	0	0	1	1	1	0	0	1	0	1	1	0	0	0	0	0	0	1	1	0	0	0	0	0	0	0	1	1	0	0	1
Humid Chaco	0	0	1	0	0	0	0	0	0	1	0	1	0	0	0	0	0	0	0	0	1	1	1	1	0	1	1	1	0	0	0	0	0	0	0	1	0	0	0	0	0	0	0	0	1	1	0	0	1
Humid Pampas	0	0	1	0	0	0	0	0	0	1	0	1	0	0	0	0	0	0	0	0	1	1	1	1	0	1	1	1	1	0	0	0	0	0	0	1	0	0	0	0	0	0	0	0	1	1	0	0	1
Huon Peninsula montane rain forests	0	0	0	1	0	1	1	0	1	1	0	0	0	0	0	0	0	0	0	0	1	1	0	0	0	1	0	1	1	0	1	0	0	0	0	1	1	0	0	0	0	1	0	0	1	1	0	0	1
Iberian conifer forests	0	0	1	0	1	0	0	0	1	1	0	0	0	0	1	0	1	0	0	1	1	1	1	0	0	1	0	1	1	0	0	0	0	0	0	1	0	0	0	0	0	0	0	0	1	1	0	0	1
Iberian sclerophyllous and semi-deciduous forests	0	0	1	0	1	0	0	0	1	1	0	0	0	0	1	0	1	0	0	1	1	1	1	0	0	1	0	1	1	0	0	0	0	0	0	1	0	0	0	0	0	0	0	0	1	1	0	0	1
Iceland boreal birch forests and alpine tundra	0	0	0	0	0	0	0	0	1	1	0	0	0	0	0	0	0	0	0	0	0	1	0	0	0	1	0	1	1	0	0	0	0	0	0	1	0	0	0	0	0	0	0	0	1	1	0	0	1
Illyrian deciduous forests	0	0	1	0	1	0	0	0	1	1	0	0	0	0	1	1	1	0	0	1	1	1	1	0	0	1	0	1	1	0	0	0	0	0	0	1	0	0	0	0	0	0	0	0	1	1	0	0	1
Indochina mangroves	0	0	0	0	0	0	0	0	0	1	0	0	0	0	0	0	0	0	0	0	1	1	1	0	0	1	1	1	0	0	1	0	0	0	0	0	0	0	0	0	0	0	0	0	0	0	0	0	0
Indus River Delta-Arabian Sea mangroves	0	0	0	0	0	0	0	0	0	1	0	0	0	0	0	0	0	0	0	0	1	1	0	0	0	1	0	1	0	0	0	0	0	0	0	0	0	0	0	0	0	0	0	0	0	0	0	0	0
Indus Valley desert	0	0	1	0	0	0	0	0	0	1	0	0	0	0	0	0	0	0	0	0	0	1	0	0	0	1	0	1	0	0	0	0	0	0	0	0	0	0	0	0	0	0	0	0	1	1	0	0	1
Inner Niger Delta flooded savanna	0	0	0	0	0	0	0	0	0	1	0	0	0	0	0	0	0	0	0	0	1	1	1	1	0	1	1	1	1	0	0	0	0	0	0	1	0	0	0	0	0	0	0	0	1	1	0	0	1
Interior Alaska-Yukon lowland taiga	0	0	0	0	1	0	0	0	1	1	0	0	0	0	0	0	0	0	0	0	1	1	0	0	0	0	0	1	1	0	0	0	0	0	0	0	0	0	0	0	0	0	0	0	1	1	0	0	1
Interior Yukon-Alaska alpine tundra	0	0	0	0	1	0	0	0	0	1	0	0	0	0	0	0	0	0	0	0	1	1	0	0	0	0	0	1	1	0	0	0	0	0	0	0	0	0	0	0	0	0	0	0	1	1	0	0	1
Iquitos varzea	1	0	0	1	0	0	0	0	0	1	0	1	0	1	0	0	0	0	1	0	1	1	1	1	0	1	1	1	1	0	0	0	0	0	0	1	0	0	0	0	1	1	0	0	1	1	0	0	1
Irrawaddy dry forests	1	0	0	1	0	0	0	0	0	1	0	0	0	0	0	0	0	0	0	0	1	1	1	0	0	1	0	1	1	0	1	0	0	1	0	1	1	0	0	0	0	1	0	0	1	1	0	1	1
Irrawaddy freshwater swamp forests	0	0	0	1	0	0	1	0	0	1	0	0	0	0	0	0	0	0	0	0	1	1	1	0	0	1	0	1	1	0	1	0	0	1	0	1	1	0	0	0	0	1	0	0	1	1	0	0	1
Irrawaddy moist deciduous forests	1	0	0	1	0	0	0	0	1	1	0	0	0	0	0	0	0	0	0	0	1	1	1	0	0	1	1	1	1	0	1	0	0	1	0	1	1	0	0	0	0	1	0	0	1	1	0	1	1
Islas Revillagigedo dry forests	1	0	0	0	0	0	0	0	0	1	0	0	0	0	0	0	0	0	0	0	0	0	0	0	0	1	0	1	0	0	0	0	0	0	0	0	0	0	0	0	0	0	0	0	1	0	0	0	1
Isthmian-Atlantic moist forests	0	0	0	1	1	0	1	0	0	1	0	1	0	1	0	0	0	0	0	0	1	1	1	0	0	1	1	1	1	0	1	0	0	0	0	1	0	0	0	0	0	0	0	0	1	1	0	0	1
Isthmian-Pacific moist forests	1	0	0	1	1	0	1	0	0	1	0	1	0	1	0	0	0	0	0	0	1	1	1	0	0	1	1	1	1	0	1	0	0	0	0	1	0	0	0	0	0	0	0	0	1	1	0	0	1
Italian sclerophyllous and semi-deciduous forests	0	0	1	0	1	0	0	0	1	1	0	0	0	1	1	0	1	0	0	1	1	1	1	0	0	1	0	1	1	0	0	0	0	0	0	1	0	0	0	0	0	0	0	0	1	1	0	0	1
Itigi-Sumbu thicket	0	0	0	0	0	0	0	0	0	1	0	0	0	0	0	0	0	0	0	0	1	1	1	1	0	1	1	1	1	0	1	0	0	0	0	1	1	0	0	0	0	0	0	0	1	1	0	0	1
Jalisco dry forests	1	0	0	0	1	0	0	0	1	1	0	1	0	0	0	0	0	0	0	0	1	1	1	0	0	1	1	1	1	0	0	0	0	0	0	1	0	0	0	0	0	0	0	0	1	1	0	0	1
Jamaican dry forests	1	0	0	0	1	0	0	0	1	1	0	0	0	0	0	0	0	0	0	0	1	1	1	0	0	1	1	1	0	0	0	0	0	0	0	1	0	0	0	0	0	0	0	0	1	1	0	0	1
Jamaican moist forests	1	0	0	0	1	0	1	0	1	1	0	0	0	0	0	0	0	0	0	0	1	1	1	0	0	1	1	1	0	0	0	0	0	0	0	1	0	0	0	0	0	0	0	0	1	1	0	0	1
Japurß-Solimoes-Negro moist forests	1	0	0	1	0	0	0	0	0	1	0	1	0	1	0	0	0	0	1	0	1	1	1	1	0	1	1	1	0	0	0	0	0	0	0	1	0	0	0	0	0	0	0	0	1	1	0	0	1
Jarrah-Karri forest and shrublands	1	0	0	0	0	0	1	0	1	1	0	0	0	0	0	0	0	0	0	0	1	1	0	1	0	1	0	1	1	1	1	0	0	0	0	1	1	0	0	0	0	0	0	1	1	1	1	0	1
Jian Nan subtropical evergreen forests	1	1	0	1	1	0	1	0	1	1	0	1	1	0	1	0	1	0	0	1	1	1	1	0	0	1	0	1	1	0	0	0	0	1	0	1	1	0	0	0	0	0	0	0	1	1	0	0	1
Jos Plateau forest-grassland mosaic	1	0	0	0	0	0	0	0	0	1	0	0	0	0	0	0	0	0	1	0	1	1	1	1	0	1	0	1	0	0	0	0	0	0	0	1	0	0	0	0	0	0	0	0	1	1	0	0	1
Juan Fernßndez Islands temperate forests	0	0	0	0	0	0	0	0	0	1	0	0	0	0	0	0	0	0	0	0	0	0	0	0	0	0	0	1	1	0	1	0	0	0	0	0	0	0	0	0	0	1	0	0	1	0	0	0	1
Junggar Basin semi-desert	0	0	1	0	0	0	0	0	0	1	0	0	0	0	0	0	0	0	0	0	1	1	0	0	0	1	0	1	0	0	0	0	0	0	0	0	0	0	0	0	0	0	0	0	1	1	0	0	1
Juruß-Purus moist forests	1	0	0	1	0	0	0	0	0	1	0	1	0	1	0	0	0	0	1	0	1	1	1	1	0	1	1	1	0	0	0	0	0	0	0	1	0	0	0	0	0	0	0	0	1	1	0	0	1
Kalaallit Nunaat high arctic tundra	0	0	0	0	0	0	0	0	1	1	0	0	0	0	0	0	0	0	0	0	0	1	0	0	0	0	0	1	0	0	0	0	0	0	0	0	0	0	0	0	0	0	0	0	1	0	0	0	1
Kalaallit Nunaat low arctic tundra	0	0	0	0	0	0	0	0	1	1	0	0	0	0	0	0	0	0	0	0	0	1	0	0	0	0	0	1	1	0	0	0	0	0	0	0	0	0	0	0	0	0	0	0	1	1	0	0	1
Kalahari Acacia-Baikiaea woodlands	0	0	0	0	0	0	0	0	0	1	0	0	0	0	0	0	0	0	1	0	1	1	1	1	0	1	0	1	1	0	1	0	0	0	0	1	1	0	0	0	0	0	0	0	1	1	0	0	1
Kalahari xeric savanna	0	0	0	0	0	0	0	0	0	1	0	0	0	0	0	0	0	0	1	0	1	1	1	1	0	1	0	1	0	0	0	0	0	0	0	1	1	0	0	0	0	0	0	0	1	1	0	0	1
Kamchatka Mountain tundra and forest tundra	0	0	0	0	1	0	0	0	0	1	0	0	1	0	0	0	0	0	0	0	0	1	0	0	0	0	0	1	0	0	0	0	0	0	0	0	0	0	0	0	0	0	0	0	1	0	0	0	1
Kamchatka-Kurile meadows and sparse forests	0	0	0	0	1	0	0	0	1	1	0	0	1	0	0	0	0	0	0	0	0	1	0	0	0	0	0	1	1	0	0	0	0	0	0	0	0	0	0	0	0	0	0	0	1	1	0	0	1
Kamchatka-Kurile taiga	0	0	0	0	1	0	0	0	1	1	0	0	1	0	0	0	0	0	0	0	0	1	0	0	0	0	0	1	1	0	0	0	0	0	0	0	0	0	0	0	0	0	0	0	1	1	0	0	1
Kaokoveld desert	0	0	0	1	0	0	0	0	0	1	0	0	0	0	0	0	0	0	1	0	1	1	1	1	0	1	1	1	1	0	1	0	0	0	0	1	1	0	0	0	0	0	0	0	1	1	0	0	1
Karakoram-West Tibetan Plateau alpine steppe	0	0	1	0	0	0	0	0	0	1	0	0	0	0	0	0	0	0	0	1	1	1	1	0	0	1	0	1	1	0	0	0	0	0	0	0	0	0	0	0	0	0	0	0	1	1	0	0	1
Kayah-Karen montane rain forests	0	0	0	1	0	0	0	0	1	1	0	1	0	0	1	0	0	0	0	1	1	1	1	0	0	1	1	1	1	0	1	0	0	1	0	1	1	0	0	0	0	1	0	0	1	1	0	1	1
Kazakh forest steppe	0	0	1	0	1	0	0	0	0	1	0	0	1	0	1	0	1	0	0	1	1	1	0	0	0	1	0	1	1	0	0	0	0	0	0	0	0	0	0	0	0	0	0	0	1	1	0	0	1
Kazakh semi-desert	0	0	1	0	0	0	0	0	0	1	0	0	0	0	0	0	0	0	0	1	1	1	1	0	0	1	0	1	1	0	0	0	0	0	0	0	0	0	0	0	0	0	0	0	1	1	0	0	1
Kazakh steppe	0	0	1	0	0	0	0	0	0	1	0	0	1	0	1	0	1	0	0	1	1	1	1	0	0	1	0	1	1	0	0	0	0	0	0	0	0	0	0	0	0	0	0	0	1	1	0	0	1
Kazakh upland	0	0	1	0	0	0	0	0	0	1	0	0	0	0	0	0	0	0	0	0	1	1	0	0	0	1	0	1	1	0	0	0	0	0	0	0	0	0	0	0	0	0	0	0	1	1	0	0	1
Kermadec Islands subtropical moist forests	0	0	0	0	0	0	0	0	0	1	0	0	0	0	0	0	0	0	0	0	0	0	0	0	0	0	0	1	0	0	0	0	0	0	0	0	0	0	0	0	0	0	0	0	0	0	0	0	1
Khangai Mountains alpine meadow	0	0	1	0	0	0	0	0	1	1	0	0	0	0	0	0	0	0	0	0	0	1	0	0	0	0	0	1	1	0	0	0	0	0	0	0	0	0	0	0	0	0	0	0	1	1	0	0	1
Khangai Mountains conifer forests	0	0	1	0	1	0	0	0	1	1	0	0	0	0	0	0	0	0	0	0	0	1	0	0	0	0	0	1	1	0	0	0	0	0	0	0	0	0	0	0	0	0	0	0	1	1	0	0	1
Khathiar-Gir dry deciduous forests	0	0	0	0	0	0	0	0	0	1	0	0	0	0	0	0	0	0	0	0	1	1	1	0	0	1	1	1	1	0	1	0	0	0	0	0	0	0	0	0	0	0	0	0	1	1	0	0	1
Kimberly tropical savanna	1	0	0	0	0	0	0	0	1	1	0	0	0	0	0	0	0	0	0	0	1	1	1	1	0	1	1	1	0	1	0	0	0	0	0	1	1	0	0	0	0	0	0	0	1	1	1	0	1
Kinabalu montane alpine meadows	0	0	0	0	0	0	0	0	0	1	0	0	0	0	0	0	0	0	0	0	1	1	0	0	0	1	0	1	1	0	1	0	0	1	0	1	1	0	0	0	0	0	0	0	1	1	0	1	1
Klamath-Siskiyou forests	0	0	0	0	1	0	0	0	1	1	0	0	0	1	1	0	0	1	0	0	1	1	1	0	0	1	0	1	1	0	0	0	0	0	0	1	0	0	0	0	0	0	0	0	1	1	0	0	1
Knysna-Amatole montane forests	1	0	0	0	0	0	1	0	0	1	0	0	0	0	0	0	0	0	1	0	1	1	1	1	0	1	0	1	1	0	1	0	0	0	0	1	1	0	0	1	0	0	0	0	1	1	0	0	1
Kola Peninsula tundra	0	0	0	0	1	0	0	0	0	1	0	0	0	0	0	0	0	0	0	0	1	1	0	0	0	1	0	1	1	0	0	0	0	0	0	0	0	0	0	0	0	0	0	0	1	1	0	0	1
Kopet Dag semi-desert	0	0	1	0	0	0	0	0	0	1	0	0	0	0	0	0	0	0	0	0	1	1	1	0	0	1	0	1	1	0	0	0	0	0	0	0	0	0	0	0	0	0	0	0	1	1	0	0	1
Kopet Dag woodlands and forest steppe	0	0	1	0	0	0	0	0	0	1	0	0	0	0	0	0	0	0	0	0	1	1	1	0	0	1	0	1	1	0	0	0	0	0	0	1	0	0	0	0	0	0	0	0	1	1	0	0	1
Kuh Rud and Eastern Iran montane woodlands	0	0	1	0	0	0	0	0	0	1	0	0	0	0	0	0	0	0	0	0	1	1	1	0	0	1	0	1	1	0	0	0	0	0	0	0	0	0	0	0	0	0	0	0	1	1	0	0	1
KwaZulu-Cape coastal forest mosaic	1	0	0	0	0	0	1	0	0	1	0	0	0	0	0	0	0	0	1	0	1	1	1	1	0	1	0	1	1	0	0	0	0	0	0	1	1	0	0	1	0	0	0	0	1	1	0	0	1
La Costa xeric shrublands	0	0	0	0	0	0	0	0	0	1	0	1	0	0	0	0	0	0	0	0	1	1	1	0	0	1	0	1	0	0	0	0	0	0	0	1	0	0	0	0	0	0	0	0	1	1	0	0	1
Lake Chad flooded savanna	0	0	0	0	0	0	0	0	0	1	0	0	0	0	0	0	0	0	0	0	1	1	1	1	0	1	1	1	1	0	0	0	0	0	0	1	0	0	0	0	0	0	0	0	1	1	0	0	1
Lara-Falc≤n dry forests	1	0	0	1	0	0	1	0	0	1	0	1	0	0	0	0	0	0	0	0	1	1	0	0	0	1	0	1	0	0	0	0	0	0	0	1	0	0	0	0	0	1	0	0	1	1	0	0	1
Leeward Islands moist forests	0	0	0	0	1	0	1	0	1	1	0	0	0	0	0	0	0	0	0	0	1	1	1	0	0	1	0	1	0	0	0	0	0	0	0	0	0	0	0	0	0	0	0	0	0	0	0	0	1
Lesser Antillean dry forests	0	0	0	0	0	0	0	0	0	1	0	0	0	0	0	0	0	0	0	0	1	1	1	0	0	1	0	1	0	0	0	0	0	0	0	1	0	0	0	0	1	0	0	0	1	1	0	0	1
Lesser Sundas deciduous forests	0	0	0	0	0	0	0	0	0	1	0	0	0	0	0	0	0	0	0	0	1	1	1	0	0	1	1	1	1	0	1	0	0	0	0	1	1	0	0	0	0	0	0	0	1	1	1	0	1
Llanos	0	0	0	0	0	0	0	0	0	1	0	1	0	0	0	0	0	0	0	0	1	1	1	1	0	1	1	1	0	0	0	0	0	0	0	1	0	0	0	0	0	0	0	0	1	1	0	0	1
Lord Howe Island subtropical forests	0	0	0	0	0	0	1	0	0	1	0	0	0	0	0	0	0	0	0	0	0	1	0	0	0	1	0	1	1	0	0	0	0	0	0	1	1	0	0	0	0	0	0	0	0	1	0	0	1
Louisiade Archipelago rain forests	0	0	0	1	0	1	1	0	0	1	0	0	0	0	0	0	0	0	0	0	1	1	0	0	0	1	0	1	1	0	1	0	0	0	0	1	1	0	0	0	0	0	0	0	1	1	0	0	1
Low Arctic tundra	0	0	0	0	0	0	0	0	0	1	0	0	0	0	0	0	0	0	0	0	0	1	0	0	0	0	0	1	0	0	0	0	0	0	0	0	0	0	0	0	0	0	0	0	1	0	0	0	1
Low Monte	0	0	1	0	0	0	0	0	0	1	0	0	0	0	0	0	0	0	0	0	1	1	1	0	0	1	0	1	1	0	0	0	0	0	0	1	0	0	0	0	0	0	0	0	1	1	0	0	1
Lower Gangetic Plains moist deciduous forests	1	0	0	1	0	0	0	0	0	1	0	0	0	0	0	0	0	0	0	0	1	1	1	0	0	1	1	1	1	0	1	0	0	1	0	1	1	0	0	0	0	0	0	0	1	1	1	0	1
Lowland fynbos and renosterveld	0	0	0	0	0	0	1	0	1	1	0	0	0	0	0	0	0	0	1	0	1	1	1	1	0	1	0	1	1	0	1	0	0	0	0	1	1	0	0	1	0	0	0	0	1	1	0	0	1
Luang Prabang montane rain forests	1	0	0	1	0	0	1	0	1	1	0	1	0	0	1	0	0	0	0	1	1	1	1	0	0	1	0	1	1	0	1	0	0	1	0	1	1	0	0	0	0	1	0	0	1	1	0	1	1
Luzon montane rain forests	0	0	0	1	1	1	1	0	1	1	0	0	0	0	0	0	0	0	0	0	1	1	0	0	0	1	0	1	1	0	1	0	0	0	0	1	1	0	0	0	0	1	0	0	1	1	1	1	1
Luzon rain forests	1	0	0	1	0	1	1	0	0	1	0	0	0	0	0	0	0	0	0	0	1	1	1	0	0	1	1	1	1	0	1	0	0	0	0	1	1	0	0	0	0	1	0	0	1	1	1	1	1
Luzon tropical pine forests	0	0	0	0	0	0	1	0	1	1	0	0	0	0	0	0	0	0	0	0	1	1	0	0	0	1	0	1	1	0	1	0	0	0	0	1	1	0	0	0	0	1	0	0	1	1	1	1	1
Madagascar dry deciduous forests	0	0	0	0	0	0	0	0	0	1	0	0	0	0	0	0	0	0	0	0	1	1	1	1	0	1	1	1	1	0	1	0	0	1	0	1	1	0	0	0	0	0	0	0	1	1	0	0	1
Madagascar ericoid thickets	0	0	0	0	0	0	0	0	0	1	0	0	0	0	0	0	0	0	0	0	1	1	0	0	0	1	0	1	1	0	1	0	0	1	0	1	1	0	0	0	0	0	0	0	1	1	0	0	1
Madagascar lowland forests	1	0	0	0	0	0	1	0	0	1	0	0	0	0	0	0	0	0	0	0	1	1	0	1	0	1	1	1	1	0	1	0	0	1	0	1	1	0	0	0	0	0	0	0	1	1	0	0	1
Madagascar mangroves	0	0	0	0	0	0	0	0	0	1	0	0	0	0	0	0	0	0	0	0	1	1	0	0	0	1	1	1	0	0	0	0	0	0	0	0	0	0	0	0	0	0	0	0	0	0	0	0	0
Madagascar spiny thickets	0	0	0	0	0	0	0	0	0	1	0	0	0	0	0	0	0	0	0	0	1	1	1	1	0	1	1	1	1	0	1	0	0	1	0	1	1	0	0	0	0	0	0	0	1	1	0	0	1
Madagascar subhumid forests	1	0	0	0	0	0	1	0	0	1	0	0	0	0	0	0	0	0	0	0	1	1	0	1	0	1	1	1	1	0	1	0	0	1	0	1	1	0	0	0	0	0	0	0	1	1	0	0	1
Madagascar succulent woodlands	0	0	0	0	0	0	0	0	0	1	0	0	0	0	0	0	0	0	0	0	1	1	1	1	0	1	1	1	1	0	1	0	0	1	0	1	1	0	0	0	0	0	0	0	1	1	0	0	1
Madeira evergreen forests	0	0	0	0	0	0	0	0	0	1	0	0	0	0	0	0	0	0	0	0	0	1	0	0	0	1	0	1	1	0	0	0	0	0	0	1	1	0	0	0	0	0	0	0	1	1	0	0	1
Madeira-Tapajos moist forests	0	0	0	1	0	0	0	0	0	1	0	1	0	0	0	0	0	0	1	0	1	1	1	1	0	1	1	1	0	0	0	0	0	0	0	1	0	0	0	0	0	0	0	0	1	1	0	0	1
Magdalena Valley dry forests	1	0	0	1	0	0	0	0	0	1	0	1	0	0	0	0	0	0	0	0	1	1	1	1	0	1	1	1	0	0	1	0	0	0	0	1	0	0	0	0	1	1	0	0	1	1	0	0	1
Magdalena Valley montane forests	0	0	0	1	0	0	1	0	0	1	0	1	0	1	0	0	0	0	0	0	1	1	0	0	0	1	0	1	0	0	1	0	0	0	0	1	0	0	0	0	1	1	0	0	1	1	0	0	1
Magdalena-Urabß moist forests	0	0	0	1	0	0	1	0	0	1	0	1	0	0	0	0	0	0	0	0	1	1	1	1	0	1	1	1	0	0	1	0	0	0	0	1	0	0	0	0	0	0	0	0	1	1	0	0	1
Magellanic subpolar forests	0	0	0	0	0	0	1	0	1	1	0	0	0	0	0	0	0	0	0	0	1	1	0	0	0	1	0	1	1	0	0	0	0	0	1	1	0	0	0	0	1	1	1	0	1	1	1	0	1
Malabar Coast moist forests	0	0	0	1	0	0	0	0	0	1	0	1	0	0	0	0	0	0	0	0	1	1	1	0	0	1	0	1	1	0	1	0	0	0	0	1	1	0	0	0	0	0	0	0	1	1	0	0	1
Maldives-Lakshadweep-Chagos Archipelago tropical moist forests	0	0	0	1	0	0	0	0	0	1	0	0	0	0	0	0	0	0	0	0	0	1	1	0	0	1	0	1	1	0	1	0	0	0	0	1	1	0	0	0	0	0	0	0	1	1	1	1	1
Malpelo Island xeric scrub	0	0	0	0	0	0	0	0	0	1	0	0	0	0	0	0	0	0	0	0	0	0	0	0	0	1	0	1	1	0	0	0	0	0	0	1	0	0	0	0	0	0	0	0	0	1	0	0	1
Manchurian mixed forests	0	0	0	0	1	0	0	0	1	1	0	0	1	0	0	0	1	0	0	0	1	1	1	0	0	1	0	1	1	0	0	0	0	0	0	1	0	0	0	0	0	0	0	0	1	1	0	0	1
Mandara Plateau mosaic	0	0	0	0	0	0	0	0	0	1	0	0	0	0	0	0	0	0	0	0	1	1	1	1	0	1	0	1	0	0	0	0	0	0	0	1	0	0	0	0	0	0	0	0	1	1	0	0	1
Maputaland coastal forest mosaic	1	0	0	0	0	0	1	0	0	1	0	0	0	0	0	0	0	0	1	0	1	1	1	1	0	1	1	1	1	0	0	0	0	0	0	1	1	0	0	0	0	0	0	0	1	1	0	0	1
Maputaland-Pondoland bushland and thickets	1	0	0	0	0	0	1	0	0	1	0	0	0	0	0	0	0	0	1	0	1	1	1	1	0	1	0	1	1	0	1	0	0	0	0	1	1	0	0	1	0	0	0	0	1	1	0	0	1
Maracaibo dry forests	0	0	0	1	0	0	0	0	0	1	0	1	0	0	0	0	0	0	1	0	1	1	0	0	0	1	0	1	0	0	0	0	0	0	0	1	0	0	0	0	0	1	0	0	1	1	0	0	1
Marajo varzea	0	0	0	1	0	0	0	0	0	1	0	1	0	0	0	0	0	0	1	0	1	1	1	1	0	1	1	1	0	0	0	0	0	0	0	1	0	0	0	0	0	0	0	0	1	1	0	0	1
Maranhπo Babaτu forests	0	0	0	1	0	0	0	0	0	1	0	0	0	0	0	0	0	0	0	0	1	1	1	1	0	1	1	1	0	0	0	0	0	0	0	1	0	0	0	0	0	0	0	0	1	1	0	0	1
Maranon dry forests	0	0	0	1	0	0	0	0	0	1	0	0	0	0	0	0	0	0	0	0	1	1	0	0	0	1	0	1	1	0	0	0	0	0	0	1	0	0	0	0	1	1	0	0	1	1	0	0	1
Marianas tropical dry forests	0	0	0	0	0	0	0	0	0	1	0	0	0	0	0	0	0	0	0	0	0	1	0	0	0	1	0	1	0	0	0	0	0	0	0	0	0	0	0	0	0	0	0	0	0	0	1	0	1
Marielandia Antarctic tundra	0	0	0	0	0	0	0	0	0	1	0	0	0	0	0	0	0	0	0	0	0	0	0	0	0	0	0	1	0	0	0	0	0	0	0	0	0	0	0	0	0	0	0	0	0	0	0	0	0
Marquesas tropical moist forests	0	0	0	0	0	0	0	0	0	1	0	0	0	0	0	0	0	0	0	0	0	0	0	0	0	1	0	1	0	0	1	0	0	0	0	1	1	0	0	0	0	0	0	0	0	0	0	0	1
Masai xeric grasslands and shrublands	0	0	0	0	0	0	0	0	0	1	0	0	0	0	0	0	0	0	0	0	1	1	1	1	0	1	0	1	1	0	1	0	0	0	0	1	1	0	0	0	0	0	0	0	1	1	0	0	1
Mascarene forests	0	0	0	0	0	0	0	0	0	1	0	0	0	0	0	0	0	0	0	0	1	1	0	1	0	1	0	1	0	0	1	0	0	0	0	0	1	0	0	0	0	1	0	0	0	0	0	0	1
Mato Grosso seasonal forests	0	0	0	1	0	0	0	0	0	1	0	1	0	0	0	0	0	0	1	0	1	1	1	1	0	1	1	1	0	0	1	0	0	0	0	1	0	0	0	0	0	0	0	0	1	1	0	0	1
Mediterranean High Atlas juniper steppe	0	0	1	0	0	0	0	0	0	1	0	0	0	0	1	0	0	0	0	0	1	1	1	0	0	1	0	1	1	0	0	0	0	0	0	1	0	0	0	0	0	0	0	0	1	1	0	0	1
Mediterranean acacia-argania dry woodlands and succulent thickets	0	0	1	0	1	0	0	0	1	1	0	0	0	0	0	0	1	0	0	0	1	1	1	0	0	1	0	1	1	0	0	0	0	0	0	1	1	0	0	0	0	0	0	0	1	1	0	0	1
Mediterranean conifer and mixed forests	0	0	1	0	1	0	0	0	1	1	0	0	0	0	1	0	1	0	0	0	1	1	1	0	0	1	0	1	1	0	0	0	0	0	0	1	0	0	0	0	0	0	0	0	1	1	0	0	1
Mediterranean dry woodlands and steppe	0	0	1	0	1	0	0	0	1	1	0	0	0	0	1	0	1	0	0	0	1	1	1	0	0	1	0	1	1	0	0	0	0	0	0	1	0	0	0	0	0	0	0	0	1	1	0	0	1
Mediterranean woodlands and forests	0	0	1	0	1	0	0	0	1	1	0	0	0	0	1	0	1	0	0	0	1	1	1	0	0	1	0	1	1	0	0	0	0	0	0	1	0	0	0	0	0	0	0	0	1	1	0	0	1
Meghalaya subtropical forests	0	0	0	1	1	0	1	0	1	1	0	1	0	0	0	0	0	0	0	1	1	1	1	0	0	1	0	1	1	0	1	0	0	0	0	1	1	0	0	0	0	1	0	0	1	1	0	0	1
Mentawai Islands rain forests	0	0	0	1	0	0	1	0	0	1	0	0	0	0	0	0	0	0	0	0	1	1	1	0	0	1	1	1	0	0	0	0	0	0	0	0	0	0	0	0	0	0	0	0	0	0	0	1	1
Meseta Central matorral	0	0	1	0	1	0	0	0	0	1	0	0	0	1	1	0	0	0	0	1	1	1	1	0	0	1	0	1	1	0	0	0	0	0	0	1	0	0	0	0	0	0	0	0	1	1	0	0	1
Mesoamerican Gulf-Caribbean mangroves	0	0	0	0	1	0	0	0	0	1	0	1	0	1	0	0	0	0	1	0	1	1	1	0	0	1	1	1	0	0	0	0	0	0	0	0	0	0	0	0	0	0	0	0	0	0	0	0	0
Mesopotamian shrub desert	0	0	1	0	0	0	0	0	0	1	0	0	0	0	0	0	0	0	0	0	1	1	1	0	0	1	0	1	1	0	0	0	0	0	0	1	0	0	0	0	0	0	0	0	1	1	0	0	1
Mid-Continental Canadian forests	0	0	0	0	1	0	0	0	1	1	0	0	0	0	0	0	0	0	0	0	1	1	1	0	0	1	0	1	1	0	0	0	0	0	0	1	0	0	0	0	0	0	0	0	1	1	0	0	1
Middle Arctic tundra	0	0	0	0	0	0	0	0	0	1	0	0	0	0	0	0	0	0	0	0	0	1	0	0	0	0	0	1	0	0	0	0	0	0	0	0	0	0	0	0	0	0	0	0	1	0	0	0	1
Middle Atlantic coastal forests	1	0	0	0	1	0	0	0	1	1	0	0	0	1	1	1	0	0	0	1	1	1	1	0	0	1	0	1	1	0	1	0	0	0	0	1	0	0	0	0	0	0	0	0	1	1	0	0	1
Middle East steppe	0	0	1	0	0	0	0	0	0	1	0	0	0	0	1	0	0	0	0	0	1	1	1	0	0	1	0	1	1	0	0	0	0	0	0	1	0	0	0	0	0	0	0	0	1	1	0	0	1
Midwestern Canadian Shield forests	0	0	0	0	1	0	0	0	1	1	0	0	0	0	1	0	0	0	0	0	1	1	1	0	0	1	0	1	1	0	0	0	0	0	0	1	0	0	0	0	0	0	0	0	1	1	0	0	1
Mindanao montane rain forests	0	0	0	1	0	1	1	0	1	1	0	1	0	0	0	0	0	0	0	1	1	1	0	0	0	1	0	1	1	0	1	0	0	0	0	1	1	0	0	0	0	1	0	0	1	1	1	1	1
Mindanao-Eastern Visayas rain forests	0	0	0	1	0	1	1	0	0	1	0	1	0	0	0	0	0	0	0	1	1	1	1	0	0	1	1	1	1	0	1	0	0	0	0	1	1	0	0	0	0	1	0	0	1	1	1	1	1
Mindoro rain forests	0	0	0	1	1	1	1	0	0	1	0	0	0	0	0	0	0	0	0	1	1	1	1	0	0	1	1	1	0	0	1	0	0	0	0	1	1	0	0	0	0	1	0	0	1	0	1	1	1
Miskito pine forests	0	0	0	0	1	0	0	0	0	1	0	0	0	0	0	0	0	0	0	0	1	1	0	0	0	1	0	1	1	0	0	0	0	0	0	1	0	0	0	0	0	0	0	0	1	1	0	0	1
Mississippi lowland forests	0	0	0	0	1	0	0	0	1	1	0	0	0	1	1	1	0	0	0	1	1	1	1	0	0	1	1	1	1	0	0	0	0	0	0	1	0	0	0	0	0	0	0	0	1	1	0	0	1
Mitchell grass downs	0	0	0	0	0	0	0	0	0	1	0	0	0	0	0	0	0	0	0	0	1	1	0	1	0	1	0	1	0	0	0	0	0	0	0	1	1	0	0	0	0	0	0	0	1	1	1	0	1
Mizoram-Manipur-Kachin rain forests	1	0	0	1	1	0	1	0	0	1	0	1	0	0	0	0	0	0	0	0	1	1	1	0	0	1	1	1	1	0	1	0	0	1	0	1	1	0	0	0	0	1	0	0	1	1	0	0	1
Mojave desert	0	0	1	0	1	0	0	0	1	1	0	0	0	0	0	0	0	0	0	1	1	1	1	0	0	1	0	1	1	0	0	0	0	0	0	1	0	0	0	0	0	0	0	0	1	1	0	0	1
Mongolian-Manchurian grassland	0	0	1	0	0	0	0	0	0	1	0	0	1	0	0	0	1	0	0	0	1	1	1	0	0	1	0	1	1	0	0	0	0	0	0	0	0	0	0	0	0	0	0	0	1	1	0	0	1
Montana Valley and Foothill grasslands	0	0	0	0	1	0	0	0	1	1	0	0	0	0	1	0	0	0	0	1	1	1	1	0	0	1	0	1	1	0	0	0	0	0	0	1	0	0	0	0	0	0	0	0	1	1	0	0	1
Montane fynbos and renosterveld	0	0	0	0	0	0	1	0	1	1	0	0	0	0	0	0	0	0	1	0	1	1	1	1	0	1	0	1	1	0	1	0	0	0	0	1	1	0	1	1	0	0	0	0	1	1	0	0	1
Monte Alegre varzeß	0	0	0	1	0	0	0	0	0	1	0	1	0	1	0	0	0	0	1	0	1	1	1	1	0	1	1	1	0	0	0	0	0	0	0	1	0	0	0	0	0	0	0	0	1	1	0	0	1
Motagua Valley thornscrub	0	0	0	0	1	0	0	0	0	1	0	1	0	1	0	0	0	0	1	0	1	1	1	0	0	1	0	1	1	0	0	0	0	0	0	1	0	0	0	0	0	0	0	0	1	1	0	0	1
Mount Cameroon and Bioko montane forests	0	0	0	1	0	0	1	0	0	1	0	1	0	0	0	0	0	0	0	0	1	1	1	1	0	1	1	1	0	0	1	0	0	0	0	1	1	0	0	0	0	0	0	0	1	1	0	0	1
Mount Lofty woodlands	0	0	0	0	0	0	0	0	1	1	0	0	0	0	0	0	0	0	0	0	1	1	0	0	0	1	0	1	0	1	1	0	0	0	0	1	1	0	0	0	0	0	0	0	1	0	1	0	1
Murray-Darling woodlands and mallee	0	0	0	0	0	0	0	0	1	1	0	0	0	0	0	0	0	0	0	0	1	1	0	1	0	1	0	1	0	1	1	0	0	0	0	1	1	0	0	0	0	0	0	0	1	1	1	0	1
Muskwa-Slave Lake forests	0	0	0	0	1	0	0	0	1	1	0	0	0	0	0	0	0	0	0	0	1	1	0	0	0	0	0	1	1	0	0	0	0	0	0	0	0	0	0	0	0	0	0	0	1	1	0	0	1
Myanmar Coast mangroves	1	0	0	0	0	0	0	0	0	1	0	0	0	0	0	0	0	0	0	0	1	1	1	0	0	1	1	1	0	0	1	0	0	0	0	0	0	0	0	0	0	0	0	0	0	0	0	0	0
Myanmar coastal rain forests	0	0	0	1	0	0	1	0	0	1	0	0	0	0	0	0	0	0	0	0	1	1	1	0	0	1	0	1	1	0	1	0	0	1	0	1	1	0	0	0	0	1	0	0	1	1	1	1	1
Nama Karoo	0	0	0	0	0	0	0	0	0	1	0	0	0	0	0	0	0	0	1	0	1	1	1	1	0	1	0	1	1	0	1	0	0	0	0	1	1	0	0	0	0	0	0	0	1	1	0	0	1
Namib desert	0	0	0	1	0	0	0	0	0	1	0	0	0	0	0	0	0	0	1	0	1	1	1	1	0	1	0	1	1	0	1	0	0	0	0	1	1	0	0	0	0	0	0	0	1	1	0	0	1
Namibian savanna woodlands	0	0	0	0	0	0	0	0	0	1	0	0	0	0	0	0	0	0	1	0	1	1	1	1	0	1	0	1	0	0	1	0	0	0	0	1	1	0	0	0	0	0	0	0	1	1	0	0	1
Nansei Islands subtropical evergreen forests	1	0	0	1	1	0	1	0	0	1	0	0	0	0	1	0	0	0	0	0	1	1	1	0	0	1	0	1	1	0	0	0	0	0	0	1	1	0	0	0	0	0	0	0	0	1	0	0	1
Napo moist forests	0	0	0	1	0	0	0	0	0	1	1	1	0	1	0	0	0	0	1	0	1	1	1	1	0	1	1	1	0	0	0	0	0	0	0	1	0	0	0	0	1	0	0	0	1	1	0	0	1
Naracoorte woodlands	0	0	0	0	0	0	0	0	1	1	0	0	0	0	0	0	0	0	0	0	1	1	0	1	0	1	0	1	0	1	1	0	0	0	0	1	1	0	0	0	0	0	0	0	1	1	1	0	1
Narmada Valley dry deciduous forests	0	0	0	0	0	0	0	0	0	1	0	0	0	0	0	0	0	0	0	0	1	1	1	0	0	1	0	1	1	0	1	0	0	0	0	0	0	0	0	0	0	0	0	0	1	1	0	0	1
Nebraska Sand Hills mixed grasslands	0	0	0	0	1	0	0	0	1	1	0	0	0	0	1	0	0	0	0	1	1	1	1	0	0	1	0	1	1	0	0	0	0	0	0	1	0	0	0	0	0	0	0	0	1	1	0	0	1
Negro-Branco moist forests	0	0	0	1	0	0	0	0	0	1	0	1	0	0	0	0	0	0	1	0	1	1	1	1	0	1	1	1	0	0	0	0	0	0	0	1	0	0	0	0	0	0	0	0	1	1	0	0	1
Nelson Coast temperate forests	0	0	0	0	0	0	1	0	1	1	0	0	0	0	0	0	0	0	0	0	0	1	0	0	0	1	0	1	1	0	1	1	1	0	1	1	1	0	0	0	0	0	0	0	1	1	1	0	1
Nenjiang River grassland	0	0	0	0	0	0	0	0	0	1	0	0	1	0	0	0	1	0	0	0	1	1	0	0	0	1	0	1	1	0	0	0	0	0	0	1	0	0	0	0	0	0	0	0	1	1	0	0	1
New Britain-New Ireland lowland rain forests	1	0	0	1	0	1	1	0	0	1	0	0	0	0	0	0	0	0	0	0	1	1	0	0	0	1	0	1	1	0	1	0	0	0	0	1	1	1	0	0	0	1	0	0	1	1	0	0	1
New Britain-New Ireland montane rain forests	1	0	0	1	0	1	1	0	0	1	0	0	0	0	0	0	0	0	0	0	1	1	0	0	0	1	0	1	0	0	1	0	0	0	0	1	1	1	0	0	0	1	0	0	1	0	0	0	1
New Caledonia dry forests	0	0	0	0	0	1	1	0	1	1	0	0	0	0	0	0	0	0	0	0	0	1	0	0	0	1	0	1	1	0	1	1	0	0	0	1	1	1	0	0	0	0	0	0	0	0	0	0	1
New Caledonia rain forests	1	0	0	0	0	1	1	0	1	1	0	0	0	0	0	0	0	0	0	0	0	1	0	0	0	1	0	1	1	0	1	1	0	0	0	1	1	1	0	0	0	1	0	0	0	0	0	0	1
New England-Acadian forests	0	0	0	0	1	0	0	0	1	1	0	0	0	1	1	0	0	0	0	0	1	1	1	0	0	1	0	1	1	0	0	0	0	0	0	1	0	0	0	0	0	0	0	0	1	1	0	0	1
New Guinea mangroves	0	0	0	0	0	0	0	0	0	1	0	0	0	0	0	0	0	0	0	0	1	1	0	1	0	1	1	1	0	0	1	0	0	0	0	0	0	0	0	0	0	0	0	0	0	0	0	0	0
Newfoundland Highland forests	0	0	0	0	1	0	0	0	1	1	0	0	0	0	0	0	0	0	0	0	0	1	0	0	0	0	0	1	1	0	0	0	0	0	0	1	0	0	0	0	0	0	0	0	1	1	0	0	1
Nicobar Islands rain forests	0	0	0	1	0	0	1	0	0	1	0	0	0	0	0	0	0	0	0	0	1	1	1	0	0	1	1	1	0	0	0	0	0	0	0	0	0	0	0	0	0	0	0	0	0	0	0	0	1
Niger Delta swamp forests	0	0	0	1	0	0	0	0	0	1	0	0	0	0	0	0	0	0	0	0	1	1	1	0	0	1	1	1	0	0	1	0	0	0	0	1	0	0	0	0	0	0	0	0	1	1	0	0	1
Nigerian lowland forests	0	0	0	1	0	0	0	0	0	1	0	0	0	0	0	0	0	0	1	0	1	1	1	1	0	1	1	1	0	0	1	0	0	0	0	1	0	0	0	0	0	0	0	0	1	1	0	0	1
Nihonkai evergreen forests	0	0	0	0	1	0	0	0	1	1	0	0	1	0	1	0	0	0	0	0	1	1	1	0	0	1	0	1	1	0	0	0	0	0	0	1	0	0	0	0	0	0	0	0	1	1	0	0	1
Nihonkai montane deciduous forests	0	0	0	0	1	0	0	1	1	1	0	0	1	0	1	0	0	0	0	0	1	1	1	0	0	1	0	1	1	0	0	0	0	0	0	1	0	0	0	0	0	0	0	0	1	1	0	0	1
Nile Delta flooded savanna	0	0	0	0	0	0	0	0	0	1	0	0	0	0	0	0	0	0	0	0	1	1	1	0	0	1	1	1	1	0	0	0	0	0	0	1	0	0	0	0	0	0	0	0	1	1	0	0	1
Norfolk Island subtropical forests	0	0	0	0	0	1	1	0	0	1	0	0	0	0	0	0	0	0	0	0	0	0	0	0	0	1	0	1	1	0	0	0	0	0	0	1	1	1	0	0	0	0	0	0	0	1	0	0	1
North Atlantic moist mixed forests	0	0	0	0	0	0	0	0	1	1	0	0	0	0	1	0	0	0	0	0	1	1	0	0	0	1	0	1	1	0	0	0	0	0	0	1	0	0	0	0	0	0	0	0	1	1	0	0	1
North Central Rockies forests	0	0	0	0	1	0	0	0	1	1	0	0	0	1	1	0	0	1	0	0	1	1	1	0	0	1	0	1	1	0	0	0	0	0	0	1	0	0	0	0	0	0	0	0	1	1	0	0	1
North Island temperate forests	0	0	0	0	0	0	1	0	1	1	0	0	0	0	0	0	0	1	0	0	0	1	0	0	1	1	0	1	1	0	1	1	1	0	1	1	1	0	0	0	0	0	0	0	1	1	1	0	1
North Saharan steppe and woodlands	0	0	1	0	0	0	0	0	0	1	0	0	0	0	0	0	0	0	0	0	1	1	1	0	0	1	0	1	1	0	0	0	0	0	0	1	0	0	0	0	0	0	0	0	0	1	0	0	1
North Tibetan Plateau-Kunlun Mountains alpine desert	0	0	1	0	0	0	0	0	0	1	0	0	0	0	0	0	0	0	0	0	1	1	0	0	0	1	0	1	1	0	0	0	0	0	0	0	0	0	0	0	0	0	0	0	1	1	0	0	1
North Western Ghats moist deciduous forests	0	0	0	1	0	0	0	0	0	1	0	1	0	0	0	0	0	0	0	0	1	1	1	0	0	1	1	1	1	0	1	0	0	0	0	1	1	0	0	0	0	0	0	0	1	1	0	0	1
North Western Ghats montane rain forests	0	0	0	1	0	0	1	0	0	1	0	1	0	0	0	0	0	0	0	0	1	1	1	0	0	1	0	1	1	0	1	0	0	0	0	1	1	0	0	0	0	0	0	0	1	1	0	0	1
Northeast China Plain deciduous forests	0	0	0	0	1	0	0	0	1	1	0	0	1	0	0	0	1	0	0	0	1	1	1	0	0	1	0	1	1	0	0	0	0	0	0	1	0	0	0	0	0	0	0	0	1	1	0	0	1
Northeast India-Myanmar pine forests	0	0	0	0	1	0	0	0	1	1	0	1	0	0	0	0	0	0	0	0	1	1	0	0	0	1	0	1	1	0	1	0	0	1	0	1	1	0	0	0	0	0	0	0	1	1	0	0	1
Northeast Siberian coastal tundra	0	0	0	0	0	0	0	0	0	1	0	0	1	0	0	0	0	0	0	0	1	1	0	0	0	0	0	1	0	0	0	0	0	0	0	0	0	0	0	0	0	0	0	0	1	0	0	0	1
Northeast Siberian taiga	0	0	0	0	1	0	0	0	1	1	0	0	1	0	0	0	0	0	0	0	1	1	0	0	0	0	0	1	1	0	0	0	0	0	0	0	0	0	0	0	0	0	0	0	1	1	0	0	1
Northeastern Brazil restingas	0	0	0	1	0	0	0	0	0	1	0	0	0	0	0	0	0	0	0	0	1	1	1	1	0	1	1	1	0	0	0	0	0	0	0	1	0	0	0	0	0	0	0	0	1	1	0	0	1
Northeastern Congolian lowland forests	1	0	0	0	0	0	0	0	0	1	0	0	0	0	0	0	0	0	1	0	1	1	1	1	0	1	1	1	0	0	1	0	0	0	0	1	1	0	0	0	0	0	0	0	1	1	0	0	1
Northeastern Himalayan subalpine conifer forests	0	0	1	0	1	0	0	0	1	1	0	0	0	0	0	0	0	0	0	1	1	1	0	0	0	1	0	1	1	0	0	0	0	0	0	1	1	0	0	0	0	0	0	0	1	1	0	0	1
Northeastern Spain and Southern France Mediterranean forests	0	0	1	0	1	0	0	0	1	1	0	0	0	1	1	0	1	0	0	1	1	1	1	0	0	1	0	1	1	0	0	0	0	0	0	1	0	0	0	0	0	0	0	0	1	1	0	0	1
Northeastern coastal forests	0	0	0	0	1	0	0	0	1	1	0	0	0	1	1	0	0	0	0	1	1	1	1	0	0	1	0	1	1	0	0	0	0	0	0	1	0	0	0	0	0	0	0	0	1	1	0	0	1
Northern Acacia-Commiphora bushlands and thickets	0	0	0	0	0	0	0	0	0	1	0	0	0	0	0	0	0	0	0	0	1	1	1	1	0	1	1	1	1	0	1	0	0	0	0	1	1	0	0	0	0	0	0	0	1	1	0	0	1
Northern Anatolian conifer and deciduous forests	0	0	1	0	1	0	0	0	1	1	0	0	0	0	1	0	0	0	0	1	1	1	1	0	0	1	0	1	1	0	0	0	0	0	0	1	0	0	0	0	0	0	0	0	1	1	0	0	1
Northern Andean paramo	0	0	1	0	0	0	0	0	0	1	0	0	0	1	0	0	0	0	0	0	1	1	0	0	0	1	0	1	1	0	0	0	0	0	0	1	0	0	0	0	1	1	0	0	1	1	0	0	1
Northern Annamites rain forests	0	0	0	1	1	0	1	0	1	1	0	0	0	0	0	0	0	0	0	1	1	1	1	0	0	1	0	1	1	0	1	0	0	1	0	1	1	0	0	0	0	1	0	0	1	1	0	1	1
Northern California coastal forests	0	0	0	0	1	0	0	0	1	1	0	0	0	1	1	0	0	1	0	0	1	1	1	0	0	1	0	1	1	0	0	0	0	0	0	1	0	0	0	0	0	0	0	0	1	1	0	0	1
Northern Canadian Shield taiga	0	0	0	0	1	0	0	0	1	1	0	0	0	0	0	0	0	0	0	0	1	1	0	0	0	0	0	1	1	0	0	0	0	0	0	1	0	0	0	0	0	0	0	0	1	1	0	0	1
Northern Congolian forest-savanna mosaic	0	0	0	0	0	0	0	0	0	1	0	0	0	0	0	0	0	0	1	0	1	1	1	1	0	1	1	1	0	0	0	0	0	0	0	1	0	0	0	0	0	0	0	0	1	1	0	0	1
Northern Cordillera forests	0	0	0	0	1	0	0	0	1	1	0	0	0	0	1	0	0	0	0	0	1	1	0	0	0	1	0	1	1	0	0	0	0	0	0	1	0	0	0	0	0	0	0	0	1	1	0	0	1
Northern Indochina subtropical forests	0	0	0	1	1	0	1	0	1	1	0	1	0	0	1	0	1	0	0	1	1	1	1	0	0	1	0	1	1	0	1	0	0	1	0	1	1	0	0	0	0	1	0	0	1	1	0	0	1
Northern Khorat Plateau moist deciduous forests	0	0	0	1	0	0	0	0	1	1	0	0	0	0	0	0	0	0	0	0	1	1	1	0	0	1	1	1	1	0	1	0	0	1	0	1	1	0	0	0	0	1	0	0	1	1	0	1	1
Northern Mesoamerican Pacific mangroves	0	0	0	0	0	0	0	0	0	1	0	0	0	0	0	0	0	0	0	0	0	1	0	0	0	0	0	1	0	0	0	0	0	0	0	0	0	0	0	0	0	0	0	0	0	0	0	0	0
Northern New Guinea lowland rain and freshwater swamp forests	1	0	0	1	0	1	1	0	1	1	0	0	0	0	0	0	0	0	0	0	1	1	1	1	0	1	1	1	1	0	1	0	0	0	0	1	1	0	0	0	0	1	0	0	1	1	0	1	1
Northern New Guinea montane rain forests	0	0	0	1	0	1	1	0	1	1	0	0	0	0	0	0	0	0	0	0	1	1	0	0	0	1	0	1	1	0	1	0	0	0	0	1	1	0	0	0	0	1	0	0	1	1	0	1	1
Northern Pacific coastal forests	0	0	0	0	1	0	0	0	1	1	0	0	0	0	1	0	0	0	0	0	1	1	0	0	0	0	0	1	1	0	0	0	0	0	0	1	0	0	0	0	0	0	0	0	1	1	0	0	1
Northern Thailand-Laos moist deciduous forests	0	0	0	1	0	0	1	0	1	1	0	0	0	0	0	0	0	0	0	0	1	1	1	0	0	1	1	1	1	0	1	0	0	1	0	1	1	0	0	0	0	1	0	0	1	1	0	1	1
Northern Triangle subtropical forests	0	0	0	1	1	0	1	0	1	1	0	1	0	0	1	0	0	0	0	1	1	1	1	0	0	1	0	1	1	0	1	0	0	0	0	1	1	0	0	0	0	1	0	0	1	1	0	0	1
Northern Triangle temperate forests	0	0	0	0	1	0	0	0	1	1	0	0	0	0	0	0	0	0	0	1	1	1	0	0	0	1	0	1	1	0	0	0	0	0	0	1	1	0	0	0	0	0	0	0	1	1	0	0	1
Northern Vietnam lowland rain forests	1	0	0	1	1	0	1	0	1	1	0	0	0	0	0	0	0	0	0	0	1	1	1	0	0	1	0	1	1	0	1	0	0	1	0	1	1	0	0	0	0	1	0	0	1	1	0	1	1
Northern Zanzibar-Inhambane coastal forest mosaic	1	0	0	0	0	0	0	0	0	1	0	1	0	0	0	0	0	0	1	0	1	1	1	1	0	1	1	1	1	0	1	0	0	0	0	1	1	0	0	0	0	0	0	0	1	1	0	0	1
Northern dry deciduous forests	0	0	0	0	0	0	0	0	0	1	0	0	0	0	0	0	0	0	0	0	1	1	0	0	0	1	0	1	1	0	1	0	0	1	0	0	0	0	0	0	0	0	0	0	1	1	0	0	1
Northern mixed grasslands	0	0	0	0	1	0	0	0	1	1	0	0	0	0	1	1	0	0	0	1	1	1	1	0	0	1	0	1	1	0	0	0	0	0	0	1	0	0	0	0	0	0	0	0	1	1	0	0	1
Northern short grasslands	0	0	0	0	1	0	0	0	1	1	0	0	0	0	1	0	0	0	0	1	1	1	1	0	0	1	0	1	1	0	0	0	0	0	0	1	0	0	0	0	0	0	0	0	1	1	0	0	1
Northern tall grasslands	0	0	0	0	1	0	0	0	1	1	0	0	0	0	1	1	0	0	0	0	1	1	1	0	0	1	0	1	1	0	0	0	0	0	0	1	0	0	0	0	0	0	0	0	1	1	0	0	1
Northern transitional alpine forests	0	0	0	0	1	0	0	0	1	1	0	0	0	0	1	0	0	0	0	0	1	1	0	0	0	1	0	1	1	0	0	0	0	0	0	1	0	0	0	0	0	0	0	0	1	1	0	0	1
Northland temperate kauri forests	0	0	0	0	0	1	1	0	1	1	0	0	0	0	0	0	0	1	0	0	0	1	0	1	1	1	0	1	1	0	1	1	1	0	1	1	1	0	0	0	0	0	0	0	1	1	1	0	1
Northwest Iberian montane forests	0	0	1	0	1	0	0	0	1	1	0	0	0	0	1	0	1	0	0	1	1	1	1	0	0	1	0	1	1	0	0	0	0	0	0	1	0	0	0	0	0	0	0	0	1	1	0	0	1
Northwest Russian-Novaya Zemlya tundra	0	0	0	0	0	0	0	0	0	1	0	0	0	0	0	0	0	0	0	0	1	1	0	0	0	1	0	1	1	0	0	0	0	0	0	0	0	0	0	0	0	0	0	0	1	1	0	0	1
Northwest Territories taiga	0	0	0	0	1	0	0	0	1	1	0	0	0	0	0	0	0	0	0	0	1	1	0	0	0	0	0	1	1	0	0	0	0	0	0	0	0	0	0	0	0	0	0	0	1	1	0	0	1
Northwestern Andean montane forests	0	0	0	1	0	0	1	0	0	1	1	1	0	1	0	0	0	0	0	0	1	1	1	0	0	1	0	1	1	0	1	0	0	0	0	1	0	0	0	0	1	1	0	0	1	1	0	0	1
Northwestern Congolian lowland forests	1	0	0	1	0	0	0	0	0	1	0	0	0	0	0	0	0	0	1	0	1	1	1	1	0	1	1	1	1	0	0	0	0	0	0	1	1	0	0	0	0	0	0	0	1	1	0	0	1
Northwestern Hawaii scrub	0	0	0	0	0	0	0	0	0	1	0	0	0	0	0	0	0	0	0	0	0	0	0	0	0	0	0	1	0	0	0	0	0	0	0	0	0	0	0	0	0	0	0	0	0	0	0	0	1
Northwestern Himalayan alpine shrub and meadows	0	0	1	0	0	0	0	0	0	1	0	0	0	0	0	0	0	0	0	0	1	1	0	0	0	1	0	1	1	0	0	0	0	0	0	0	0	0	0	0	0	0	0	0	1	1	0	0	1
Northwestern thorn scrub forests	0	0	1	0	0	0	0	0	0	1	0	0	0	0	0	0	0	0	0	0	1	1	1	0	0	1	1	1	1	0	0	0	0	0	0	0	0	0	0	0	0	0	0	0	1	1	0	0	1
Novosibirsk Islands arctic desert	0	0	0	0	0	0	0	0	0	1	0	0	0	0	0	0	0	0	0	0	0	0	0	0	0	0	0	1	0	0	0	0	0	0	0	0	0	0	0	0	0	0	0	0	0	0	0	0	1
Nujiang Langcang Gorge alpine conifer and mixed forests	0	0	0	0	1	0	0	0	1	1	0	0	0	0	1	0	0	0	0	1	1	1	1	0	0	1	0	1	1	0	0	0	0	0	0	1	1	0	0	0	0	0	0	0	1	1	0	0	1
Nullarbor Plains xeric shrublands	0	0	0	0	0	0	0	0	1	1	0	0	0	0	0	0	0	0	0	0	1	1	0	0	0	1	0	1	0	0	0	0	0	0	0	1	1	0	0	0	0	0	0	0	0	0	0	0	1
Oaxacan montane forests	0	0	0	0	1	0	1	0	0	1	0	0	0	1	1	0	0	0	0	0	1	1	1	0	0	1	0	1	1	0	1	0	0	0	0	1	0	0	0	0	0	0	0	0	1	1	0	0	1
Ogasawara subtropical moist forests	0	0	0	0	0	0	0	0	0	1	0	0	0	0	0	0	0	0	0	0	0	1	0	0	0	1	0	1	0	0	0	0	0	0	0	0	1	0	0	0	0	0	0	0	0	0	0	0	1
Ogilvie-MacKenzie alpine tundra	0	0	0	0	1	0	0	0	0	1	0	0	0	0	0	0	0	0	0	0	0	1	0	0	0	0	0	1	1	0	0	0	0	0	0	0	0	0	0	0	0	0	0	0	1	1	0	0	1
Okanagan dry forests	0	0	0	0	1	0	0	0	1	1	0	0	0	0	1	0	0	0	0	1	1	1	1	0	0	1	0	1	1	0	0	0	0	0	0	1	0	0	0	0	0	0	0	0	1	1	0	0	1
Okhotsk-Manchurian taiga	0	0	0	0	1	0	0	0	1	1	0	0	1	0	0	0	0	0	0	0	1	1	1	0	0	1	0	1	1	0	0	0	0	0	0	0	0	0	0	0	0	0	0	0	1	1	0	0	1
Ordos Plateau steppe	0	0	1	0	0	0	0	0	0	1	0	0	1	0	0	0	0	0	0	1	1	1	1	0	0	1	0	1	1	0	0	0	0	0	0	0	0	0	0	0	0	0	0	0	1	1	0	0	1
Orinoco Delta swamp forests	0	0	0	1	0	0	0	0	0	1	0	0	0	0	0	0	0	0	0	0	1	1	1	1	0	1	1	1	0	0	0	0	0	0	0	1	0	0	0	0	0	0	0	0	1	1	0	0	1
Orinoco wetlands	0	0	0	0	0	0	0	0	0	1	0	0	0	0	0	0	0	0	0	0	0	1	1	1	0	1	0	1	0	0	0	0	0	0	0	1	0	0	0	0	0	0	0	0	1	1	0	0	1
Orissa semi-evergreen forests	1	0	0	1	0	0	0	0	0	1	0	0	0	0	0	0	0	0	0	0	1	1	1	0	0	1	1	1	1	0	1	0	0	1	0	1	1	0	0	0	0	0	0	0	1	1	0	0	1
Ozark Mountain forests	0	0	0	0	1	0	0	0	1	1	0	0	0	1	1	1	0	0	0	1	1	1	1	0	0	1	1	1	1	0	0	0	0	0	0	1	0	0	0	0	0	0	0	0	1	1	0	0	1
Pacific Coastal Mountain icefields and tundra	0	0	0	0	1	0	0	0	0	1	0	0	0	0	1	0	0	0	0	0	1	1	0	0	0	1	0	1	1	0	0	0	0	0	0	1	0	0	0	0	0	0	0	0	1	1	0	0	1
Palau tropical moist forests	0	0	0	0	0	0	0	0	0	1	0	0	0	0	0	0	0	0	0	0	1	1	0	0	0	1	1	1	0	0	1	0	0	0	0	0	0	0	0	0	0	0	0	0	0	0	0	1	1
Palawan rain forests	1	0	0	1	0	1	1	0	0	1	0	1	0	0	0	0	1	0	0	1	1	1	1	0	0	1	1	1	1	0	1	0	0	0	0	1	1	0	0	0	0	0	0	0	1	1	1	1	1
Palouse grasslands	0	0	0	0	1	0	0	0	1	1	0	0	0	0	1	0	0	0	0	1	1	1	1	0	0	1	0	1	1	0	0	0	0	0	0	1	0	0	0	0	0	0	0	0	1	1	0	0	1
Pamir alpine desert and tundra	0	0	1	0	0	0	0	0	1	1	0	0	1	0	0	0	0	0	0	0	1	1	0	0	0	1	0	1	1	0	0	0	0	0	0	0	0	0	0	0	0	0	0	0	1	1	0	0	1
Panamanian dry forests	0	0	0	1	0	0	0	0	0	1	0	1	0	1	0	0	0	0	0	0	1	1	1	0	0	1	1	1	1	0	0	0	0	0	0	1	0	0	0	0	0	0	0	0	1	1	0	0	1
Pannonian mixed forests	0	0	1	0	1	0	0	0	1	1	0	0	0	0	1	0	1	0	0	1	1	1	1	0	0	1	0	1	1	0	0	0	0	0	0	1	0	0	0	0	0	0	0	0	1	1	0	0	1
Pantanal	0	0	0	0	0	0	0	0	0	1	0	0	0	0	0	0	0	0	0	0	1	1	1	1	0	1	1	1	0	0	0	0	0	0	0	1	0	0	0	0	0	0	0	0	1	1	0	0	1
Pantanos de Centla	0	0	0	0	1	0	0	0	0	1	0	1	0	0	0	0	0	0	1	0	1	1	1	0	0	1	0	1	1	0	1	0	0	0	0	1	0	0	0	0	0	0	0	0	1	1	0	0	1
Pantepui	0	0	0	1	0	0	1	0	0	1	0	0	0	0	0	0	0	0	0	0	1	1	0	0	0	1	0	1	0	0	0	0	0	0	0	1	0	0	0	0	0	0	0	0	1	1	0	0	1
Paraguana xeric scrub	0	0	0	0	0	0	0	0	0	1	0	0	0	0	0	0	0	0	0	0	1	1	0	0	0	1	0	1	0	0	0	0	0	0	0	1	0	0	0	0	0	0	0	0	1	1	0	0	1
Parana flooded savanna	0	0	0	0	0	0	0	0	0	1	0	1	0	0	0	0	0	0	0	0	1	1	1	1	0	1	1	1	0	0	0	0	0	0	0	1	0	0	0	0	0	0	0	0	1	1	0	0	1
Paropamisus xeric woodlands	0	0	1	0	0	0	0	0	0	1	0	0	0	0	0	0	0	0	0	0	1	1	1	0	0	1	0	1	1	0	0	0	0	0	0	0	0	0	0	0	0	0	0	0	1	1	0	0	1
Patagonian steppe	0	0	1	0	0	0	0	0	0	1	0	0	0	0	0	0	0	0	0	0	1	1	0	0	0	1	0	1	1	0	0	0	0	0	0	1	0	0	0	0	0	0	0	0	1	1	1	0	1
Patia Valley dry forests	0	0	0	1	0	0	0	0	0	1	0	0	0	0	0	0	0	0	0	0	0	1	0	0	0	1	1	1	1	0	1	0	0	0	0	1	0	0	0	0	1	1	0	0	1	1	0	0	1
Peninsular Malaysian montane rain forests	1	0	0	1	0	1	1	0	1	1	0	1	0	0	0	0	0	0	0	1	1	1	1	0	0	1	0	1	1	0	1	0	0	1	0	1	1	0	0	0	0	1	0	0	1	1	1	1	1
Peninsular Malaysian peat swamp forests	1	0	0	1	0	0	1	0	0	1	0	0	0	0	0	0	0	0	0	1	1	1	1	0	0	1	1	1	1	0	1	0	0	1	0	1	1	0	0	0	0	1	0	0	1	1	1	1	1
Peninsular Malaysian rain forests	1	0	0	1	0	1	1	0	0	1	0	1	0	0	0	0	0	0	0	1	1	1	1	0	0	1	1	1	1	0	1	0	0	1	0	1	1	0	0	0	0	1	0	0	1	1	1	1	1
Pernambuco coastal forests	0	0	0	0	0	0	0	0	0	1	0	0	0	0	0	0	0	0	1	0	1	1	1	1	0	1	1	1	0	0	0	0	0	0	0	1	0	0	0	0	0	0	0	0	1	1	0	0	1
Pernambuco interior forests	0	0	0	0	0	0	0	0	0	1	0	0	0	0	0	0	0	0	1	0	1	1	1	1	0	1	1	1	1	0	0	0	0	0	0	1	0	0	0	0	0	0	0	0	1	1	0	0	1
Persian Gulf desert and semi-desert	0	0	1	0	0	0	0	0	0	1	0	0	0	0	0	0	0	0	0	0	1	1	1	0	0	1	0	1	1	0	0	0	0	0	0	0	0	0	0	0	0	0	0	0	0	1	0	0	1
Peruvian Yungas	0	0	0	1	0	0	1	0	0	1	1	0	0	1	0	0	0	0	0	0	1	1	0	0	0	1	0	1	1	0	0	0	0	0	0	1	0	0	0	0	1	1	0	0	1	1	0	0	1
Peten-Veracruz moist forests	1	0	0	0	1	0	1	0	0	1	0	1	0	1	0	0	0	0	1	0	1	1	1	0	0	1	1	1	1	0	1	0	0	0	0	1	0	0	0	0	0	0	0	0	1	1	0	0	1
Pilbara shrublands	0	0	0	0	0	0	0	0	0	1	0	0	0	0	0	0	0	0	0	0	1	1	0	1	0	1	0	1	0	0	0	0	0	0	0	1	1	0	0	0	0	0	0	0	1	1	1	0	1
Pindus Mountains mixed forests	0	0	1	0	1	0	0	0	1	1	0	0	0	0	1	0	1	0	0	1	1	1	1	0	0	1	0	1	1	0	0	0	0	0	0	1	0	0	0	0	0	0	0	0	1	1	0	0	1
Piney Woods forests	0	0	0	0	1	0	0	0	0	1	0	0	0	1	1	1	0	0	0	1	1	1	1	0	0	1	1	1	1	0	1	0	0	0	0	1	0	0	0	0	0	0	0	0	1	1	0	0	1
Po Basin mixed forests	0	0	1	0	1	0	0	0	1	1	0	0	0	1	1	0	1	0	0	1	1	1	1	0	0	1	0	1	1	0	0	0	0	0	0	1	0	0	0	0	0	0	0	0	1	1	0	0	1
Pontic steppe	0	0	1	0	0	0	0	0	0	1	0	0	1	0	1	0	1	0	0	1	1	1	1	0	0	1	0	1	1	0	0	0	0	0	0	0	0	0	0	0	0	0	0	0	1	1	0	0	1
Puerto Rican dry forests	1	0	0	0	1	0	0	0	0	1	0	0	0	0	0	0	0	0	0	0	1	1	1	0	0	1	0	1	0	0	0	0	0	0	0	1	0	0	0	0	0	0	0	0	0	1	0	0	1
Puerto Rican moist forests	1	0	0	0	1	0	1	0	0	1	0	0	0	0	0	0	0	0	0	0	1	1	1	0	0	1	0	1	0	0	0	0	0	0	0	1	0	0	0	0	0	0	0	0	0	0	0	0	1
Puget lowland forests	0	0	0	0	1	0	0	0	1	1	0	0	0	1	1	0	0	1	0	0	1	1	1	0	0	1	0	1	1	0	0	0	0	0	0	1	0	0	0	0	0	0	0	0	1	1	0	0	1
Purus varzea	0	0	0	1	0	0	0	0	0	1	0	1	0	1	0	0	0	0	1	0	1	1	1	1	0	1	1	1	0	0	0	0	0	0	0	1	0	0	0	0	1	0	0	0	1	1	0	0	1
Purus-Madeira moist forests	0	0	0	1	0	0	0	0	0	1	0	1	0	1	0	0	0	0	1	0	1	1	1	1	0	1	1	1	0	0	0	0	0	0	0	1	0	0	0	0	0	0	0	0	1	1	0	0	1
Pyrenees conifer and mixed forests	0	0	0	0	1	0	0	0	1	1	0	0	0	0	1	0	1	0	0	1	1	1	1	0	0	1	0	1	1	0	0	0	0	0	0	1	0	0	0	0	0	0	0	0	1	1	0	0	1
Qaidam Basin semi-desert	0	0	1	0	0	0	0	0	0	1	0	0	0	0	0	0	0	0	0	0	0	1	0	0	0	1	0	1	0	0	0	0	0	0	0	0	0	0	0	0	0	0	0	0	1	1	0	0	1
Qilian Mountains conifer forests	0	0	1	0	1	0	0	0	1	1	0	0	1	0	0	0	0	0	0	1	1	1	0	0	0	1	0	1	1	0	0	0	0	0	0	1	1	0	0	0	0	0	0	0	1	1	0	0	1
Qilian Mountains subalpine meadows	0	0	1	0	0	0	0	0	0	1	0	0	0	0	0	0	0	0	0	0	1	1	0	0	0	1	0	1	1	0	0	0	0	0	0	0	0	0	0	0	0	0	0	0	1	1	0	0	1
Qin Ling Mountains deciduous forests	0	0	0	0	1	0	0	0	1	1	0	0	1	0	1	0	0	0	0	1	1	1	1	0	0	1	0	1	1	0	0	0	0	0	0	1	1	0	0	0	0	0	0	0	1	1	0	0	1
Qionglai-Minshan conifer forests	0	0	0	0	1	0	0	0	1	1	0	0	1	0	1	0	1	0	0	1	1	1	1	0	0	1	0	1	1	0	0	0	0	0	0	1	1	0	0	0	0	0	0	0	1	1	0	0	1
Queen Charlotte Islands	0	0	0	0	1	0	0	0	1	1	0	0	0	0	0	0	0	0	0	0	1	1	0	0	0	0	0	1	1	0	0	0	0	0	0	1	0	0	0	0	0	0	0	0	1	1	0	0	1
Queensland tropical rain forests	1	0	0	0	0	1	1	0	1	1	0	0	0	0	0	0	0	0	0	0	1	1	0	1	0	1	1	1	1	1	1	1	1	0	0	1	1	1	0	0	0	1	0	0	1	1	1	0	1
Rakiura Island temperate forests	0	0	0	0	0	0	1	0	0	1	0	0	0	0	0	0	0	0	0	0	0	1	0	0	0	1	0	1	1	0	1	1	0	0	0	1	1	0	0	0	0	0	0	0	1	1	1	0	1
Rann of Kutch seasonal salt marsh	0	0	0	0	0	0	0	0	0	1	0	0	0	0	0	0	0	0	0	0	1	1	0	0	0	1	0	1	1	0	0	0	0	0	0	0	0	0	0	0	0	0	0	0	1	1	0	0	1
Rapa Nui subtropical broadleaf forests	0	0	0	0	0	0	0	0	0	1	0	0	0	0	0	0	0	0	0	0	0	0	0	0	0	1	0	1	0	0	0	0	0	0	0	0	0	0	0	0	0	0	0	0	0	0	0	0	1
Red River freshwater swamp forests	0	0	0	1	1	0	0	0	1	1	0	0	0	0	0	0	0	0	0	0	1	1	1	0	0	1	0	1	1	0	1	0	0	1	0	1	1	0	0	0	0	1	0	0	1	1	0	1	1
Red Sea Nubo-Sindian tropical desert and semi-desert	0	0	1	0	0	0	0	0	0	1	0	0	0	0	0	0	0	0	0	0	1	1	1	0	0	1	0	1	1	0	0	0	0	0	0	1	0	0	0	0	0	0	0	0	1	1	0	0	1
Red Sea coastal desert	0	0	1	0	0	0	0	0	0	1	0	0	0	0	0	0	0	0	0	0	1	1	1	0	0	1	0	1	1	0	0	0	0	0	0	0	0	0	0	0	0	0	0	0	1	1	0	0	1
Registan-North Pakistan sandy desert	0	0	1	0	0	0	0	0	0	1	0	0	0	0	0	0	0	0	0	0	1	1	1	0	0	1	0	1	1	0	0	0	0	0	0	0	0	0	0	0	0	0	0	0	1	1	0	0	1
Richmond temperate forests	0	0	0	0	0	0	1	0	1	1	0	0	0	0	0	0	0	1	0	0	0	1	0	0	1	1	0	1	1	0	1	1	1	0	1	1	1	0	0	0	0	0	0	0	1	1	1	0	1
Rio Negro campinarana	0	0	0	1	0	0	0	0	0	1	0	0	0	0	0	0	0	0	0	0	1	1	1	1	0	1	1	1	0	0	0	0	0	0	0	1	0	0	0	0	0	0	0	0	1	1	0	0	1
Rodope montane mixed forests	0	0	1	0	1	0	0	0	1	1	0	0	0	0	1	0	1	0	0	1	1	1	1	0	0	1	0	1	1	0	0	0	0	0	0	1	0	0	0	0	0	0	0	0	1	1	0	0	1
Rwenzori-Virunga montane moorlands	1	0	0	0	0	0	0	0	0	1	0	0	0	0	0	0	0	0	0	0	1	1	0	0	0	1	0	1	1	0	1	0	0	0	0	1	1	0	0	0	0	0	0	0	1	1	0	0	1
Sahara desert	0	0	0	0	0	0	0	0	0	1	0	0	0	0	0	0	0	0	0	0	1	1	1	0	0	1	1	1	0	0	0	0	0	0	0	0	0	0	0	0	0	0	0	0	0	0	0	0	1
Saharan flooded grasslands	0	0	0	0	0	0	0	0	0	1	0	0	0	0	0	0	0	0	0	0	1	1	1	1	0	1	1	1	1	0	1	0	0	0	0	1	0	0	0	0	0	0	0	0	1	1	0	0	1
Saharan halophytics	0	0	0	0	0	0	0	0	0	1	0	0	0	0	0	0	0	0	0	0	1	1	1	0	0	1	0	1	1	0	0	0	0	0	0	1	0	0	0	0	0	0	0	0	1	1	0	0	1
Sahelian Acacia savanna	0	0	0	0	0	0	0	0	0	1	0	0	0	0	0	0	0	0	1	0	1	1	1	1	0	1	1	1	1	0	0	0	0	0	0	1	0	0	0	0	0	0	0	0	1	1	0	0	1
Sakhalin Island taiga	0	0	0	0	1	0	0	0	1	1	0	0	1	0	0	0	0	0	0	0	1	1	0	0	0	1	0	1	1	0	0	0	0	0	0	0	0	0	0	0	0	0	0	0	1	1	0	0	1
Samoan tropical moist forests	0	0	0	0	0	0	0	0	0	1	0	0	0	0	0	0	0	0	0	0	0	1	0	0	0	1	0	1	0	0	0	0	0	0	0	1	1	0	0	0	0	0	0	0	0	0	0	0	1
San Lucan xeric scrub	0	0	1	0	1	0	0	0	0	1	0	0	0	0	0	0	0	0	0	0	1	1	0	0	0	1	0	1	1	0	0	0	0	0	0	1	0	0	0	0	0	0	0	0	1	1	0	0	1
Santa Marta montane forests	0	0	0	1	0	0	0	0	0	1	0	0	0	1	0	0	0	0	0	0	1	1	0	0	0	1	0	1	0	0	0	0	0	0	0	1	0	0	0	0	0	1	0	0	1	1	0	0	1
Santa Marta paramo	0	0	0	0	0	0	0	0	0	1	0	0	0	0	0	0	0	0	0	0	1	1	0	0	0	0	0	1	0	0	0	0	0	0	0	1	0	0	0	0	0	1	0	0	1	1	0	0	1
Sao Tome, Principe and Annobon moist lowland forests	0	0	0	0	0	0	1	0	0	1	0	1	0	0	0	0	0	0	0	0	1	1	0	0	0	1	0	1	0	0	0	0	0	0	0	0	0	0	0	0	0	0	0	0	1	0	0	0	1
Sarmatic mixed forests	0	0	0	0	1	0	0	0	1	1	0	0	1	0	1	0	1	0	0	1	1	1	1	0	0	1	0	1	1	0	0	0	0	0	0	1	0	0	0	0	0	0	0	0	1	1	0	0	1
Sayan Alpine meadows and tundra	0	0	1	0	0	0	0	0	1	1	0	0	1	0	0	0	0	0	0	0	1	1	0	0	0	1	0	1	1	0	0	0	0	0	0	0	0	0	0	0	0	0	0	0	1	1	0	0	1
Sayan Intermontane steppe	0	0	1	0	0	0	0	0	0	1	0	0	1	0	0	0	0	0	0	0	0	1	0	0	0	1	0	1	1	0	0	0	0	0	0	0	0	0	0	0	0	0	0	0	1	1	0	0	1
Sayan montane conifer forests	0	0	1	0	1	0	0	0	1	1	0	0	1	0	0	0	0	0	0	0	1	1	0	0	0	1	0	1	1	0	0	0	0	0	0	0	0	0	0	0	0	0	0	0	1	1	0	0	1
Scandinavian Montane Birch forest and grasslands	0	0	0	0	1	0	0	0	1	1	0	0	0	0	1	0	0	0	0	0	1	1	0	0	0	1	0	1	1	0	0	0	0	0	0	1	0	0	0	0	0	0	0	0	1	1	0	0	1
Scandinavian and Russian taiga	0	0	0	0	1	0	0	0	1	1	0	0	1	0	1	0	0	0	0	1	1	1	0	0	0	1	0	1	1	0	0	0	0	0	0	1	0	0	0	0	0	0	0	0	1	1	0	0	1
Scandinavian coastal conifer forests	0	0	0	0	1	0	0	0	1	1	0	0	0	0	1	0	0	0	0	0	1	1	0	0	0	1	0	1	1	0	0	0	0	0	0	1	0	0	0	0	0	0	0	0	1	1	0	0	1
Scotia Sea Islands tundra	0	0	0	0	0	0	0	0	0	1	0	0	0	0	0	0	0	0	0	0	0	0	0	0	0	0	0	1	0	0	0	0	0	0	0	0	0	0	0	0	0	0	0	0	0	0	0	0	0
Sechura desert	0	0	1	0	0	0	0	0	0	1	0	0	0	0	0	0	0	0	0	0	1	1	0	0	0	1	0	1	1	0	0	0	0	0	0	1	0	0	0	0	0	0	0	0	1	1	0	0	1
Selenge-Orkhon forest steppe	0	0	1	0	0	0	0	0	0	1	0	0	1	0	0	0	0	0	0	0	1	1	0	0	0	1	0	1	1	0	0	0	0	0	0	0	0	0	0	0	0	0	0	0	1	1	0	0	1
Seram rain forests	0	0	0	1	0	1	1	0	0	1	0	0	0	0	0	0	0	0	0	0	1	1	1	0	0	1	1	1	1	0	1	0	0	0	0	1	1	1	0	0	0	0	0	0	1	1	0	1	1
Serengeti volcanic grasslands	0	0	0	0	0	0	0	0	0	1	0	0	0	0	0	0	0	0	0	0	1	1	1	1	0	1	1	1	1	0	1	0	0	0	0	1	1	0	0	0	0	0	0	0	1	1	0	0	1
Serra do Mar coastal forests	0	0	0	0	0	1	1	0	0	1	0	1	0	0	0	0	0	0	0	0	1	1	1	1	0	1	1	1	1	0	1	0	0	0	1	1	0	0	0	0	0	1	0	0	1	1	0	0	1
Sichuan Basin evergreen broadleaf forests	0	0	0	0	1	0	1	0	1	1	0	0	1	0	0	0	0	0	0	1	1	1	1	0	0	1	0	1	1	0	0	0	0	0	0	1	1	0	0	0	0	0	0	0	1	1	0	0	1
Sierra Juarez and San Pedro Martir pine-oak forests	0	0	1	0	1	0	0	0	0	1	0	0	0	0	0	0	0	0	0	0	1	1	0	0	0	1	0	1	1	0	0	0	0	0	0	1	0	0	0	0	0	0	0	0	1	1	0	0	1
Sierra Madre Occidental pine-oak forests	1	0	0	0	1	0	0	0	1	1	0	0	0	1	1	0	0	0	0	1	1	1	1	0	0	1	0	1	1	0	0	0	0	0	0	1	0	0	0	0	0	0	0	0	1	1	0	0	1
Sierra Madre Oriental pine-oak forests	1	0	0	0	1	0	0	0	1	1	0	0	0	1	1	0	0	0	0	1	1	1	1	0	0	1	0	1	1	0	0	0	0	0	0	1	0	0	0	0	0	0	0	0	1	1	0	0	1
Sierra Madre de Chiapas moist forests	1	0	0	0	1	0	1	0	0	1	0	1	0	1	0	0	0	0	1	0	1	1	1	0	0	1	1	1	1	0	1	0	0	0	0	1	0	0	0	0	0	0	0	0	1	1	0	0	1
Sierra Madre de Oaxaca pine-oak forests	0	0	0	0	1	0	0	0	1	1	0	0	0	1	1	0	0	0	0	0	1	1	0	0	0	1	0	1	1	0	0	0	0	0	0	1	0	0	0	0	0	0	0	0	1	1	0	0	1
Sierra Madre del Sur pine-oak forests	1	0	0	0	1	0	0	0	1	1	0	0	0	1	1	0	0	0	0	1	1	1	1	0	0	1	0	1	1	0	0	0	0	0	0	1	0	0	0	0	0	0	0	0	1	1	0	0	1
Sierra Nevada forests	0	0	0	0	1	0	0	0	1	1	0	0	0	1	1	0	0	0	0	0	1	1	0	0	0	1	0	1	1	0	0	0	0	0	0	1	0	0	0	0	0	0	0	0	1	1	0	0	1
Sierra de la Laguna dry forests	0	0	0	0	0	0	0	0	0	1	0	0	0	0	0	0	0	0	0	0	1	1	0	0	0	1	0	1	1	0	0	0	0	0	0	1	0	0	0	0	0	0	0	0	1	1	0	0	1
Sierra de la Laguna pine-oak forests	1	0	0	0	1	0	0	0	0	1	0	0	0	0	0	0	0	0	0	0	1	1	0	0	0	1	0	1	1	0	0	0	0	0	0	1	0	0	0	0	0	0	0	0	1	1	0	0	1
Sierra de los Tuxtlas	0	0	0	0	1	0	1	0	0	1	0	0	0	1	0	0	0	0	0	0	1	1	1	0	0	1	1	1	1	0	1	0	0	0	0	1	0	0	0	0	0	0	0	0	1	1	0	0	1
Simpson desert	0	0	0	0	0	0	0	0	0	1	0	0	0	0	0	0	0	0	0	0	1	1	0	1	0	1	0	1	0	0	0	0	0	0	0	1	1	0	0	0	0	0	0	0	1	0	0	0	1
Sinaloan dry forests	1	0	0	0	0	0	0	0	1	1	0	0	0	0	0	0	0	0	0	1	1	1	1	0	0	1	1	1	1	0	0	0	0	0	0	1	0	0	0	0	0	0	0	0	1	1	0	0	1
Sin· Valley dry forests	0	0	0	1	0	0	0	0	0	1	0	1	0	1	0	0	0	0	1	0	1	1	1	0	0	1	1	1	0	0	0	0	0	0	0	1	0	0	0	0	0	1	0	0	1	1	0	0	1
Snake-Columbia shrub steppe	0	0	1	0	1	0	0	0	1	1	0	0	0	0	1	0	0	0	0	1	1	1	1	0	0	1	0	1	1	0	0	0	0	0	0	1	0	0	0	0	0	0	0	0	1	1	0	0	1
Society Islands tropical moist forests	0	0	0	0	0	0	0	0	0	1	0	0	0	0	0	0	0	0	0	0	0	0	0	0	0	1	0	1	0	0	0	0	0	0	0	1	1	0	0	0	0	0	0	0	0	0	0	0	1
Socotra Island xeric shrublands	0	0	0	0	0	0	0	0	0	1	0	0	0	0	0	0	0	0	0	0	0	1	0	0	0	1	0	1	1	0	0	0	0	0	0	1	0	0	0	0	0	0	0	0	0	1	0	0	1
Solimoes-Japura moist forests	0	0	0	1	0	0	0	0	0	1	0	1	0	1	0	0	0	0	1	0	1	1	1	1	0	1	1	1	0	0	0	0	0	0	0	1	0	0	0	0	1	0	0	0	1	1	0	0	1
Solomon Islands rain forests	1	0	0	1	0	1	1	0	0	1	0	0	0	0	0	0	0	0	0	0	1	1	0	0	0	1	0	1	0	0	1	0	0	0	0	1	1	1	0	0	0	1	0	0	0	0	0	0	1
Somali Acacia-Commiphora bushlands and thickets	0	0	0	0	0	0	0	0	0	1	0	0	0	0	0	0	0	0	0	0	1	1	1	1	0	1	1	1	1	0	0	0	0	0	0	1	1	0	0	0	0	0	0	0	1	1	0	0	1
Somali montane xeric woodlands	0	0	0	0	0	0	0	0	0	1	0	0	0	0	0	0	0	0	0	0	1	1	0	1	0	1	0	1	1	0	0	0	0	0	0	1	1	0	0	0	0	0	0	0	1	1	0	0	1
Sonoran desert	0	0	1	0	1	0	0	0	1	1	0	0	0	1	1	0	0	0	0	1	1	1	1	0	0	1	0	1	1	0	0	0	0	0	0	1	0	0	0	0	0	0	0	0	1	1	0	0	1
Sonoran-Sinaloan transition subtropical dry forest	1	0	0	0	0	0	0	0	1	1	0	0	0	0	0	0	0	0	0	0	1	1	0	0	0	1	0	1	1	0	0	0	0	0	0	1	0	0	0	0	0	0	0	0	1	1	0	0	1
South American Pacific mangroves	0	0	0	0	0	0	1	0	0	1	0	1	0	1	0	0	0	0	0	0	1	1	1	0	0	1	1	1	0	0	0	0	0	0	0	0	0	0	0	0	0	0	0	0	0	0	0	0	0
South Appenine mixed montane forests	0	0	1	0	1	0	0	0	1	1	0	0	0	0	1	0	1	0	0	0	1	1	0	0	0	1	0	1	1	0	0	0	0	0	0	1	0	0	0	0	0	0	0	0	1	1	0	0	1
South Avalon-Burin oceanic barrens	0	0	0	0	1	0	0	0	1	1	0	0	0	0	0	0	0	0	0	0	0	1	0	0	0	0	0	1	1	0	0	0	0	0	0	1	0	0	0	0	0	0	0	0	1	1	0	0	1
South Central Rockies forests	0	0	1	0	1	0	0	0	1	1	0	0	0	0	1	0	0	0	0	0	1	1	1	0	0	1	0	1	1	0	0	0	0	0	0	1	0	0	0	0	0	0	0	0	1	1	0	0	1
South China Sea Islands	0	0	0	1	0	0	0	0	0	1	0	0	0	0	0	0	0	0	0	0	0	0	0	0	0	1	0	1	0	0	1	0	0	0	0	0	0	0	0	0	0	0	0	0	0	0	0	0	1
South China-Vietnam subtropical evergreen forests	1	0	0	1	1	0	1	0	1	1	0	1	0	0	1	0	0	0	0	1	1	1	1	0	0	1	0	1	1	0	1	0	0	1	0	1	1	0	0	0	0	1	0	0	1	1	1	1	1
South Deccan Plateau dry deciduous forests	0	0	0	0	0	0	0	0	0	1	0	0	0	0	0	0	0	0	0	0	1	1	1	0	0	1	1	1	1	0	1	0	0	0	0	1	1	0	0	0	0	0	0	0	1	1	0	0	1
South Florida rocklands	0	0	0	0	1	0	0	0	0	1	0	0	0	0	0	0	0	0	0	1	1	1	1	0	0	1	1	1	1	0	0	0	0	0	0	1	0	0	0	0	0	0	0	0	1	1	0	0	1
South Iran Nubo-Sindian desert and semi-desert	0	0	1	0	0	0	0	0	0	1	0	0	0	0	0	0	0	0	0	0	1	1	1	0	0	1	1	1	1	0	0	0	0	0	0	0	0	0	0	0	0	0	0	0	1	1	0	0	1
South Island montane grasslands	0	0	0	0	0	0	1	0	0	1	0	0	0	0	0	0	0	0	0	0	0	1	0	0	0	1	0	1	1	0	1	1	0	0	0	1	1	0	0	0	0	0	0	0	1	1	1	0	1
South Island temperate forests	0	0	0	0	0	0	1	0	1	1	0	0	0	0	0	0	0	0	0	0	0	1	0	0	0	1	0	1	1	0	1	1	0	0	0	1	1	0	0	0	0	0	0	0	1	1	1	0	1
South Malawi montane forest-grassland mosaic	1	0	0	0	0	0	1	0	0	1	0	0	0	0	0	0	0	0	1	0	1	1	1	0	0	1	0	1	1	0	1	0	0	0	0	1	1	0	0	0	0	0	0	0	1	1	0	0	1
South Saharan steppe and woodlands	0	0	0	0	0	0	0	0	0	1	0	0	0	0	0	0	0	0	0	0	1	1	1	0	0	1	0	1	0	0	0	0	0	0	0	0	0	0	0	0	0	0	0	0	0	0	0	0	1
South Sakhalin-Kurile mixed forests	0	0	0	0	1	0	0	0	1	1	0	0	1	0	0	0	0	0	0	0	1	1	0	0	0	1	0	1	1	0	0	0	0	0	0	1	0	0	0	0	0	0	0	0	1	1	0	0	1
South Siberian forest steppe	0	0	1	0	1	0	0	0	0	1	0	0	1	0	1	0	0	0	0	0	1	1	0	0	0	1	0	1	1	0	0	0	0	0	0	0	0	0	0	0	0	0	0	0	1	1	0	0	1
South Taiwan monsoon rain forests	1	0	0	1	1	0	0	0	1	1	0	0	1	0	0	0	0	0	0	0	1	1	1	0	0	1	0	1	1	0	1	0	0	0	0	1	1	0	0	0	0	0	0	0	1	1	0	0	1
South Western Ghats moist deciduous forests	1	0	0	1	0	0	0	0	0	1	0	1	0	0	0	0	0	0	0	0	1	1	1	0	0	1	0	1	1	0	1	0	0	0	0	1	1	0	0	0	0	0	0	0	1	1	0	0	1
South Western Ghats montane rain forests	1	0	0	1	0	0	1	0	0	1	0	1	0	0	0	0	0	0	0	0	1	1	1	0	0	1	0	1	1	0	1	0	0	0	0	1	1	0	0	0	0	0	0	0	1	1	0	0	1
Southeast Australia temperate forests	0	0	0	0	0	1	1	0	1	1	0	0	0	0	0	0	0	0	0	0	1	1	0	1	0	1	0	1	1	1	1	1	1	0	0	1	1	0	0	0	0	0	0	1	1	1	1	0	1
Southeast Australia temperate savanna	0	0	0	0	0	0	0	0	1	1	0	0	0	0	0	0	0	0	0	0	1	1	0	1	0	1	0	1	0	0	0	0	0	0	0	1	1	0	0	0	0	0	0	0	1	1	0	0	1
Southeast Tibet shrublands and meadows	0	0	1	0	0	0	0	0	0	1	0	0	1	0	0	0	0	0	0	1	1	1	1	0	0	1	0	1	1	0	0	0	0	0	0	0	0	0	0	0	0	0	0	0	1	1	0	0	1
Southeastern Iberian shrubs and woodlands	0	0	1	0	1	0	0	0	1	1	0	0	0	0	1	0	1	0	0	1	1	1	1	0	0	1	0	1	1	0	0	0	0	0	0	1	0	0	0	0	0	0	0	0	1	1	0	0	1
Southeastern Indochina dry evergreen forests	0	0	0	1	0	0	1	0	0	1	0	1	0	0	0	0	0	0	0	0	1	1	1	0	0	1	1	1	1	0	1	0	0	1	0	1	1	0	0	0	0	1	0	0	1	1	1	1	1
Southeastern Papuan rain forests	0	0	0	1	0	1	1	0	1	1	0	0	0	0	0	0	0	0	0	0	1	1	0	0	0	1	0	1	1	0	1	0	0	0	0	1	1	0	0	0	0	1	0	0	1	1	0	0	1
Southeastern conifer forests	1	0	0	0	1	0	0	0	1	1	0	0	0	1	1	1	0	0	0	1	1	1	1	0	0	1	1	1	1	0	1	0	0	0	0	1	0	0	0	0	0	0	0	0	1	1	0	0	1
Southeastern mixed forests	0	0	0	0	1	0	0	0	1	1	0	0	0	1	1	1	0	0	0	1	1	1	1	0	0	1	1	1	1	0	0	0	0	0	0	1	0	0	0	0	0	0	0	0	1	1	0	0	1
Southern Acacia-Commiphora bushlands and thickets	0	0	0	0	0	0	0	0	0	1	0	0	0	0	0	0	0	0	1	0	1	1	1	1	0	1	0	1	1	0	1	0	0	0	0	1	1	0	0	0	0	0	0	0	1	1	0	0	1
Southern Africa bushveld	0	0	0	0	0	0	0	0	0	1	0	0	0	0	0	0	0	0	1	0	1	1	1	1	0	1	1	1	1	0	1	0	0	0	0	1	1	0	0	0	0	0	0	0	1	1	0	0	1
Southern Africa mangroves	0	0	0	0	0	1	0	0	0	1	0	0	0	0	0	0	0	0	0	0	1	1	0	0	0	1	1	1	0	0	0	0	0	0	0	0	0	0	0	0	0	0	0	0	0	0	0	0	0
Southern Anatolian montane conifer and deciduous forests	0	0	1	0	1	0	0	0	1	1	0	0	0	0	1	0	1	0	0	0	1	1	1	0	0	1	0	1	1	0	0	0	0	0	0	1	0	0	0	0	0	0	0	0	1	1	0	0	1
Southern Andean Yungas	0	0	1	0	0	0	1	0	0	1	0	0	0	0	0	0	0	0	0	0	1	1	1	0	0	1	0	1	0	0	0	0	0	0	0	1	0	0	0	0	0	1	0	0	1	1	0	0	1
Southern Andean steppe	0	0	1	0	0	0	0	0	0	1	0	0	0	0	0	0	0	0	0	0	1	1	0	0	0	1	0	1	1	0	0	0	0	0	0	1	0	0	0	0	1	1	0	0	1	1	0	0	1
Southern Annamites montane rain forests	0	0	0	1	1	0	1	0	1	1	0	0	0	0	0	0	0	0	0	1	1	1	1	0	0	1	0	1	1	0	1	0	0	1	0	1	1	0	0	0	0	1	0	0	1	1	1	1	1
Southern Atlantic mangroves	0	0	0	0	0	0	0	0	0	1	0	0	0	0	0	0	0	0	0	0	1	1	1	1	0	1	1	1	0	0	0	0	0	0	0	0	0	0	0	0	0	0	0	0	0	0	0	0	0
Southern Cone Mesopotamian savanna	0	0	0	0	0	0	0	0	0	1	0	0	0	0	0	0	0	0	0	0	1	1	0	1	0	1	1	1	0	0	0	0	0	0	0	1	0	0	0	0	0	0	0	0	1	1	0	0	1
Southern Congolian forest-savanna mosaic	0	0	0	0	0	0	0	0	0	1	0	0	0	0	0	0	0	0	1	0	1	1	1	1	0	1	1	1	0	0	0	0	0	0	0	1	1	0	0	0	0	0	0	0	1	1	0	0	1
Southern Great Lakes forests	0	0	0	0	1	0	0	0	1	1	0	0	1	1	1	1	0	0	0	0	1	1	1	0	0	1	0	1	1	0	0	0	0	0	0	1	0	0	0	0	0	0	0	0	1	1	0	0	1
Southern Hudson Bay taiga	0	0	0	0	1	0	0	0	1	1	0	0	0	0	1	0	0	0	0	0	1	1	0	0	0	1	0	1	1	0	0	0	0	0	0	0	0	0	0	0	0	0	0	0	1	1	0	0	1
Southern Indian Ocean Islands tundra	0	0	0	0	0	0	0	0	0	1	0	0	0	0	0	0	0	0	0	0	0	0	0	0	0	0	0	1	0	0	0	0	0	0	0	0	0	0	0	0	0	0	0	0	1	0	0	0	1
Southern Korea evergreen forests	0	0	0	0	1	0	0	0	1	1	0	0	1	0	0	0	1	0	0	0	1	1	0	0	0	1	0	1	1	0	0	0	0	0	0	1	1	0	0	0	0	0	0	0	1	1	0	0	1
Southern Mesoamerican Pacific mangroves	0	0	0	0	1	0	0	0	0	1	0	1	0	1	0	0	0	0	1	0	1	1	1	0	0	1	1	1	0	0	0	0	0	0	0	0	0	0	0	0	0	0	0	0	0	0	0	0	0
Southern Miombo woodlands	0	0	0	0	0	0	0	0	0	1	0	0	0	0	0	0	0	0	1	0	1	1	1	1	0	1	1	1	1	0	1	0	0	0	0	1	1	0	0	0	0	0	0	0	1	1	0	0	1
Southern New Guinea freshwater swamp forests	0	0	0	1	0	1	1	0	1	1	0	0	0	0	0	0	0	0	0	0	1	1	1	1	0	1	1	1	1	0	1	0	0	0	0	1	1	0	0	0	0	1	0	0	1	1	1	1	1
Southern New Guinea lowland rain forests	1	0	0	1	0	1	1	0	1	1	0	0	0	0	0	0	0	0	0	0	1	1	1	1	0	1	1	1	1	0	1	0	0	0	0	1	1	0	0	0	0	1	0	0	1	1	1	1	1
Southern Pacific dry forests	1	0	0	0	1	0	0	0	1	1	0	1	0	1	0	0	0	0	1	1	1	1	1	0	0	1	1	1	1	0	0	0	0	0	0	1	0	0	0	0	0	0	0	0	1	1	0	0	1
Southern Rift montane forest-grassland mosaic	1	0	0	0	0	0	1	0	0	1	0	1	0	0	0	0	0	0	1	0	1	1	0	0	0	1	0	1	1	0	1	0	0	0	0	1	1	0	0	0	0	0	0	0	1	1	0	0	1
Southern Vietnam lowland dry forests	1	0	0	1	0	0	1	0	0	1	0	0	0	0	0	0	0	0	0	0	1	1	1	0	0	1	0	1	1	0	1	0	0	1	0	1	1	0	0	0	0	1	0	0	1	1	1	1	1
Southern Zanzibar-Inhambane coastal forest mosaic	1	0	0	0	0	0	0	0	0	1	0	0	0	0	0	0	0	0	1	0	1	1	1	1	0	1	1	1	1	0	1	0	0	0	0	1	1	0	0	0	0	0	0	0	1	1	0	0	1
Southwest Amazon moist forests	1	0	0	1	0	0	0	0	0	1	0	0	0	0	0	0	0	0	0	0	1	1	1	0	0	1	0	1	0	0	0	0	0	0	0	1	0	0	0	0	0	0	0	0	1	1	0	0	1
Southwest Australia savanna	1	0	0	0	0	0	0	0	1	1	0	0	0	0	0	0	0	0	0	0	1	1	0	1	0	1	0	1	0	1	1	0	0	0	0	1	1	0	0	0	0	0	0	1	1	0	1	0	1
Southwest Australia woodlands	1	0	0	0	0	0	1	0	1	1	0	0	0	0	0	0	0	0	0	0	1	1	0	1	0	1	0	1	1	1	1	0	0	0	0	1	1	0	0	0	0	0	0	1	1	1	1	0	1
Southwest Borneo freshwater swamp forests	0	0	0	1	0	0	1	0	0	1	0	0	0	0	0	0	0	0	0	0	1	1	0	0	0	1	0	1	0	0	1	0	0	1	0	1	1	0	0	0	0	1	0	0	1	1	0	1	1
Southwest Iberian Mediterranean sclerophyllous and mixed forests	0	0	1	0	1	0	0	0	1	1	0	0	0	0	1	0	0	0	0	1	1	1	1	0	0	1	0	1	1	0	0	0	0	0	0	1	0	0	0	0	0	0	0	0	1	1	0	0	1
Southwestern Arabian foothills savanna	0	0	1	0	0	0	0	0	1	1	0	0	0	0	0	0	0	0	0	1	1	1	1	0	0	1	0	1	1	0	0	0	0	0	0	1	1	0	0	0	0	0	0	0	1	1	0	0	1
Southwestern Arabian montane woodlands	0	0	1	0	0	0	0	0	1	1	0	0	0	0	0	0	0	0	0	0	1	1	0	1	0	1	0	1	1	0	0	0	0	0	0	1	1	0	0	0	0	0	0	0	1	1	0	0	1
Sri Lanka dry-zone dry evergreen forests	1	0	0	0	0	0	0	0	0	1	0	0	0	0	0	0	0	0	0	0	1	1	0	0	0	1	0	1	1	0	1	0	0	0	0	1	1	0	0	0	0	0	0	0	1	1	1	0	1
Sri Lanka lowland rain forests	1	0	0	0	0	0	0	0	0	1	0	0	0	0	0	0	0	0	0	0	1	1	1	0	0	1	1	1	1	0	1	0	0	0	0	1	1	0	0	0	0	0	0	0	1	1	1	0	1
Sri Lanka montane rain forests	1	0	0	0	0	0	1	0	0	1	0	1	0	0	0	0	0	0	0	0	1	1	0	0	0	1	1	1	1	0	1	0	0	0	0	1	1	0	0	0	0	0	0	0	1	1	1	0	1
Succulent Karoo	0	0	0	0	0	0	0	0	0	1	0	0	0	0	0	0	0	0	1	0	1	1	1	1	0	1	0	1	1	0	1	0	0	0	0	1	1	0	0	0	0	0	0	0	1	1	0	0	1
Suiphun-Khanka meadows and forest meadows	0	0	0	0	0	0	0	0	1	1	0	0	1	0	0	0	1	0	0	0	1	1	1	0	0	1	0	1	1	0	0	0	0	0	0	1	0	0	0	0	0	0	0	0	1	1	0	0	1
Sulaiman Range alpine meadows	0	0	1	0	0	0	0	0	0	1	0	0	0	0	0	0	0	0	0	0	1	1	0	0	0	1	0	1	1	0	0	0	0	0	0	0	0	0	0	0	0	0	0	0	1	1	0	0	1
Sulawesi lowland rain forests	1	0	0	1	0	1	1	0	0	1	0	0	0	0	0	0	0	0	0	0	1	1	1	0	0	1	1	1	1	0	1	0	0	0	0	1	1	0	0	0	0	1	0	0	1	1	1	1	1
Sulawesi montane rain forests	1	0	0	1	0	1	1	0	1	1	0	0	0	0	0	0	0	0	0	0	1	1	1	0	0	1	0	1	1	0	1	0	0	0	0	1	1	0	0	0	0	1	0	0	1	1	1	1	1
Sulu Archipelago rain forests	0	0	0	1	0	1	0	0	0	1	0	1	0	0	0	0	0	0	0	0	1	1	1	0	0	1	1	1	0	0	0	0	0	0	0	0	0	0	0	0	0	0	0	0	0	0	0	1	1
Sumatran freshwater swamp forests	0	0	0	1	0	1	1	0	0	1	0	0	0	0	0	0	0	0	0	1	1	1	1	0	0	1	1	1	1	0	1	0	0	0	0	1	1	0	0	0	0	0	0	0	1	1	1	1	1
Sumatran lowland rain forests	1	0	0	1	0	1	1	0	0	1	0	1	0	0	0	0	0	0	0	1	1	1	1	0	0	1	1	1	1	0	1	0	0	0	0	1	1	0	0	0	0	0	0	0	1	1	1	1	1
Sumatran montane rain forests	0	0	0	1	1	1	1	0	1	1	0	1	0	0	0	0	0	0	0	1	1	1	1	0	0	1	0	1	1	0	1	0	0	0	0	1	1	0	0	0	0	0	0	0	1	1	1	1	1
Sumatran peat swamp forests	0	0	0	1	0	0	1	0	0	1	0	0	0	0	0	0	0	0	0	1	1	1	1	0	0	1	1	1	1	0	1	0	0	0	0	1	1	0	0	0	0	0	0	0	1	1	0	1	1
Sumatran tropical pine forests	0	0	0	0	1	0	1	0	0	1	0	0	0	0	0	0	0	0	0	0	0	1	0	0	0	1	0	1	0	0	1	0	0	0	0	0	0	0	0	0	0	0	0	0	0	0	1	1	1
Sumba deciduous forests	0	0	0	0	0	0	1	0	0	1	0	0	0	0	0	0	0	0	0	0	1	1	0	0	0	1	1	1	0	0	1	0	0	0	0	1	1	0	0	0	0	0	0	0	0	0	0	0	1
Sunda Shelf mangroves	0	0	0	0	0	0	0	0	0	1	0	0	0	0	0	0	0	0	0	0	1	1	1	0	0	1	1	1	0	0	1	0	0	0	0	0	0	0	0	0	0	0	0	0	0	0	1	0	0
Sundaland heath forests	0	0	0	1	0	0	1	0	0	1	0	1	0	0	0	0	0	0	0	1	1	1	1	0	0	1	1	1	1	0	1	0	0	1	0	1	1	0	0	0	0	1	0	0	1	1	0	1	1
Sundarbans freshwater swamp forests	0	0	0	1	0	0	0	0	0	1	0	0	0	0	0	0	0	0	0	0	1	1	1	0	0	1	1	1	1	0	1	0	0	1	0	1	1	0	0	0	0	0	0	0	1	1	0	0	1
Sundarbans mangroves	0	0	0	0	0	0	0	0	0	1	0	0	0	0	0	0	0	0	0	0	1	1	1	0	0	1	1	1	0	0	1	0	0	0	0	0	0	0	0	0	0	0	0	0	0	0	0	0	0
Swan Coastal Plain Scrub and Woodlands	1	0	0	0	0	0	0	0	1	1	0	0	0	0	0	0	0	0	0	0	1	1	0	1	0	1	0	1	1	1	1	0	0	0	0	1	1	0	0	0	0	0	0	1	1	1	1	0	1
Taiheiyo evergreen forests	0	0	0	0	1	0	1	0	1	1	0	0	1	0	1	0	0	0	0	0	1	1	1	0	0	1	0	1	1	0	0	0	0	0	0	1	0	0	0	0	0	0	0	0	1	1	0	0	1
Taiheiyo montane deciduous forests	0	0	0	0	1	0	0	1	1	1	0	0	1	0	1	0	0	0	0	0	1	1	1	0	0	1	0	1	1	0	0	0	0	0	0	1	0	0	0	0	0	0	0	0	1	1	0	0	1
Taimyr-Central Siberian tundra	0	0	0	0	1	0	0	0	0	1	0	0	1	0	0	0	0	0	0	0	0	1	0	0	0	0	0	1	0	0	0	0	0	0	0	0	0	0	0	0	0	0	0	0	1	0	0	0	1
Taiwan subtropical evergreen forests	1	0	0	1	1	0	1	0	1	1	0	0	1	0	0	0	0	0	0	0	1	1	1	0	0	1	0	1	1	0	1	0	0	0	0	1	1	0	0	0	0	0	0	0	1	1	0	0	1
Taklimakan desert	0	0	1	0	0	0	0	0	0	1	0	0	0	0	0	0	0	0	0	0	1	1	1	0	0	1	0	1	0	0	0	0	0	0	0	0	0	0	0	0	0	0	0	0	1	1	0	0	1
Talamancan montane forests	0	0	0	1	1	0	1	0	0	1	0	1	0	1	0	0	0	0	0	0	1	1	1	0	0	1	0	1	1	0	1	0	0	0	0	1	0	0	0	0	1	1	0	0	1	1	0	0	1
Tamaulipan matorral	0	0	1	0	1	0	0	0	0	1	0	0	0	1	0	0	0	0	0	0	1	1	1	0	0	1	0	1	1	0	0	0	0	0	0	1	0	0	0	0	0	0	0	0	1	1	0	0	1
Tamaulipan mezquital	0	0	1	0	1	0	0	0	1	1	0	0	0	1	1	1	0	0	1	1	1	1	1	0	0	1	1	1	1	0	0	0	0	0	0	1	0	0	0	0	0	0	0	0	1	1	0	0	1
Tapaj≤s-Xingu moist forests	0	0	0	1	0	0	0	0	0	1	0	1	0	0	0	0	0	0	1	0	1	1	1	1	0	1	1	1	0	0	0	0	0	0	0	1	0	0	0	0	0	0	0	0	1	1	0	0	1
Tarim Basin deciduous forests and steppe	0	0	1	0	0	0	0	0	1	1	0	0	0	0	0	0	0	0	0	0	1	1	0	0	0	1	0	1	1	0	0	0	0	0	0	0	0	0	0	0	0	0	0	0	1	1	0	0	1
Tasmanian Central Highland forests	0	0	0	0	0	0	1	0	1	1	0	0	0	0	0	0	0	0	0	0	1	1	0	0	0	1	0	1	1	0	1	0	0	0	0	1	1	0	0	0	0	0	0	1	1	1	1	0	1
Tasmanian temperate forests	0	0	0	0	0	0	1	0	1	1	0	0	0	0	0	0	0	0	0	0	1	1	0	0	0	1	0	1	1	0	1	0	0	0	0	1	1	0	0	0	0	0	0	1	1	1	1	0	1
Tasmanian temperate rain forests	0	0	0	0	0	0	1	0	1	1	0	0	0	0	0	0	0	0	0	0	1	1	0	0	0	1	0	1	1	0	1	0	0	0	0	1	1	0	0	0	0	0	0	1	1	1	1	0	1
Tehuacßn Valley matorral	0	0	1	0	1	0	0	0	0	1	0	0	0	1	1	0	0	0	0	1	1	1	1	0	0	1	0	1	1	0	0	0	0	0	0	1	0	0	0	0	0	0	0	0	1	1	0	0	1
Tenasserim-South Thailand semi-evergreen rain forests	0	0	0	1	0	0	1	0	1	1	0	1	0	0	0	0	0	0	0	1	1	1	1	0	0	1	1	1	1	0	1	0	0	1	0	1	1	0	0	0	0	1	0	0	1	1	1	1	1
Terai-Duar savanna and grasslands	0	0	0	0	0	0	0	0	0	1	0	0	0	0	0	0	0	0	0	0	1	1	1	0	0	1	1	1	1	0	0	0	0	0	0	1	1	0	0	0	0	0	0	0	1	1	0	0	1
Texas blackland prairies	0	0	0	0	1	0	0	0	1	1	0	0	0	1	1	1	0	0	0	1	1	1	1	0	0	1	1	1	1	0	0	0	0	0	0	1	0	0	0	0	0	0	0	0	1	1	0	0	1
Thar desert	0	0	1	0	0	0	0	0	0	1	0	0	0	0	0	0	0	0	0	0	1	1	1	0	0	1	0	1	0	0	0	0	0	0	0	0	0	0	0	0	0	0	0	0	1	1	0	0	1
Tian Shan foothill arid steppe	0	0	1	0	0	0	0	0	0	1	0	0	1	0	0	0	0	0	0	0	1	1	1	0	0	1	0	1	1	0	0	0	0	0	0	0	0	0	0	0	0	0	0	0	1	1	0	0	1
Tian Shan montane conifer forests	0	0	1	0	1	0	0	0	1	1	0	0	0	0	0	0	0	0	0	0	1	1	0	0	0	1	0	1	1	0	0	0	0	0	0	0	0	0	0	0	0	0	0	0	1	1	0	0	1
Tian Shan montane steppe and meadows	0	0	1	0	0	0	0	0	1	1	0	0	1	0	0	0	0	0	0	0	1	1	1	0	0	1	0	1	1	0	0	0	0	0	0	0	0	0	0	0	0	0	0	0	1	1	0	0	1
Tibesti-Jebel Uweinat montane xeric woodlands	0	0	1	0	0	0	0	0	0	1	0	0	0	0	0	0	0	0	0	0	1	1	0	0	0	1	0	1	0	0	0	0	0	0	0	0	0	0	0	0	0	0	0	0	1	0	0	0	1
Tibetan Plateau alpine shrublands and meadows	0	0	1	0	0	0	0	0	0	1	0	0	0	0	0	0	0	0	0	1	1	1	0	0	0	1	0	1	1	0	0	0	0	0	0	0	0	0	0	0	0	0	0	0	1	1	0	0	1
Tigris-Euphrates alluvial salt marsh	0	0	0	0	0	0	0	0	0	1	0	0	0	0	0	0	0	0	0	0	1	1	1	0	0	1	0	1	1	0	0	0	0	0	0	0	0	0	0	0	0	0	0	0	1	1	0	0	1
Timor and Wetar deciduous forests	0	0	0	0	0	0	0	0	0	1	0	0	0	0	0	0	0	0	0	0	1	1	1	1	0	1	1	1	0	0	1	0	0	0	0	1	1	0	0	0	0	0	0	0	1	0	1	0	1
Tirari-Sturt stony desert	0	0	0	0	0	0	0	0	0	1	0	0	0	0	0	0	0	0	0	0	1	1	0	1	0	1	0	1	0	0	0	0	0	0	0	1	1	0	0	0	0	0	0	0	1	0	0	0	1
Tocantins/Pindare moist forests	0	0	0	1	0	0	0	0	0	1	0	1	0	0	0	0	0	0	1	0	1	1	1	1	0	1	1	1	0	0	0	0	0	0	0	1	0	0	0	0	0	0	0	0	1	1	0	0	1
Tongan tropical moist forests	0	0	0	0	0	0	0	0	0	1	0	0	0	0	0	0	0	0	0	0	0	1	0	0	0	1	0	1	0	0	0	0	0	0	0	1	1	0	0	0	0	0	0	0	0	0	0	0	1
Tonle Sap freshwater swamp forests	0	0	0	1	0	0	1	0	0	1	0	0	0	0	0	0	0	0	0	0	1	1	1	0	0	1	1	1	1	0	1	0	0	1	0	1	1	0	0	0	0	1	0	0	1	1	1	1	1
Tonle Sap-Mekong peat swamp forests	0	0	0	1	0	0	1	0	0	1	0	1	0	0	0	0	0	0	0	0	1	1	1	0	0	1	0	1	1	0	1	0	0	1	0	1	1	0	0	0	0	1	0	0	1	1	1	1	1
Torngat Mountain tundra	0	0	0	0	0	0	0	0	0	1	0	0	0	0	0	0	0	0	0	0	0	1	0	0	0	0	0	1	0	0	0	0	0	0	0	0	0	0	0	0	0	0	0	0	1	0	0	0	1
Trans Fly savanna and grasslands	0	0	0	0	0	1	1	0	0	1	0	0	0	0	0	0	0	0	0	0	1	1	0	1	0	1	0	1	1	0	1	0	0	0	0	1	1	0	0	0	0	0	0	0	1	1	1	0	1
Trans-Baikal Bald Mountain tundra	0	0	0	0	1	0	0	0	0	1	0	0	1	0	0	0	0	0	0	0	1	1	0	0	0	1	0	1	0	0	0	0	0	0	0	0	0	0	0	0	0	0	0	0	1	0	0	0	1
Trans-Baikal conifer forests	0	0	0	0	1	0	0	0	1	1	0	0	1	0	0	0	0	0	0	0	1	1	0	0	0	1	0	1	1	0	0	0	0	0	0	0	0	0	0	0	0	0	0	0	1	1	0	0	1
Trans-Mexican Volcanic Belt pine-oak forests	1	0	0	0	1	0	0	0	1	1	0	0	0	1	1	0	0	0	0	1	1	1	1	0	0	1	0	1	1	0	0	0	0	0	0	1	0	0	0	0	0	0	0	0	1	1	0	0	1
Trindade-Martin Vaz Islands tropical forests	0	0	0	0	0	0	0	0	0	1	0	0	0	0	0	0	0	0	0	0	0	0	0	0	0	0	0	1	0	0	0	0	0	0	0	0	0	0	0	0	0	0	0	0	1	0	0	0	1
Trinidad and Tobago moist forests	0	0	0	1	0	0	1	0	0	1	0	0	0	0	0	0	0	0	0	0	1	1	0	0	0	1	0	1	0	0	0	0	0	0	0	1	0	0	0	0	0	0	0	0	0	1	0	0	1
Trobriand Islands rain forests	0	0	0	1	0	1	1	0	0	1	0	0	0	0	0	0	0	0	0	0	1	1	0	0	0	1	0	1	1	0	0	0	0	0	0	1	1	0	0	0	0	0	0	0	1	1	0	0	1
Tuamotu tropical moist forests	0	0	0	0	0	0	0	0	0	1	0	0	0	0	0	0	0	0	0	0	0	0	0	0	0	1	0	1	0	0	0	0	0	0	0	0	1	0	0	0	0	0	0	0	0	0	0	0	1
Tubuai tropical moist forests	0	0	0	0	0	0	0	0	0	1	0	0	0	0	0	0	0	0	0	0	0	0	0	0	0	1	0	1	0	0	0	0	0	0	0	0	0	0	0	0	0	0	0	0	0	0	0	0	1
Tumbes-Piura dry forests	0	0	0	1	0	0	0	0	0	1	0	1	0	0	0	0	0	0	0	0	1	1	0	0	0	1	1	1	1	0	0	0	0	0	0	1	0	0	0	0	1	1	0	0	1	1	0	0	1
Tyrrhenian-Adriatic Sclerophyllous and mixed forests	0	0	1	0	1	0	0	0	1	1	0	0	0	1	1	0	1	0	0	0	1	1	1	0	0	1	0	1	1	0	0	0	0	0	0	1	0	0	0	0	0	0	0	0	1	1	0	0	1
Uatuma-Trombetas moist forests	0	0	0	1	0	0	0	0	0	1	1	1	0	0	0	0	0	0	1	0	1	1	1	1	0	1	1	1	0	0	0	0	0	0	0	1	0	0	0	0	0	0	0	0	1	1	0	0	1
Ucayali moist forests	0	0	0	1	0	0	1	0	0	1	0	1	0	1	0	0	0	0	1	0	1	1	1	1	0	1	1	1	1	0	0	0	0	0	0	1	0	0	0	0	1	1	0	0	1	1	0	0	1
Upper Gangetic Plains moist deciduous forests	0	0	0	0	0	0	0	0	0	1	0	0	0	0	0	0	0	0	0	0	1	1	1	0	0	1	1	1	1	0	1	0	0	0	0	0	1	0	0	0	0	0	0	0	1	1	0	0	1
Upper Midwest forest-savanna transition	0	0	0	0	1	0	0	0	1	1	0	0	0	1	1	1	0	0	0	0	1	1	1	0	0	1	0	1	1	0	0	0	0	0	0	1	0	0	0	0	0	0	0	0	1	1	0	0	1
Ural montane forests and tundra	0	0	0	0	1	0	0	0	1	1	0	0	1	0	1	0	1	0	0	0	1	1	0	0	0	1	0	1	1	0	0	0	0	0	0	0	0	0	0	0	0	0	0	0	1	1	0	0	1
Uruguayan savanna	0	0	1	0	0	0	0	0	0	1	0	1	0	0	0	0	0	0	0	0	1	1	1	1	0	1	1	1	1	0	0	0	0	0	0	1	0	0	0	0	0	1	0	0	1	1	0	0	1
Ussuri broadleaf and mixed forests	0	0	0	0	1	0	0	0	1	1	0	0	1	0	0	0	1	0	0	0	1	1	1	0	0	1	0	1	1	0	0	0	0	0	0	1	0	0	0	0	0	0	0	0	1	1	0	0	1
Valdivian temperate forests	0	0	1	0	0	0	1	0	1	1	0	0	0	0	0	0	0	0	0	0	1	1	0	0	0	1	0	1	1	0	0	0	0	0	1	1	0	0	0	0	1	1	1	0	1	1	0	0	1
Vanuatu rain forests	1	0	0	1	0	1	1	0	0	1	0	0	0	0	0	0	0	0	0	0	0	1	0	0	0	1	1	1	0	0	0	0	0	0	0	1	1	1	0	0	0	0	0	0	1	0	0	0	1
Venezuelan Andes montane forests	0	0	0	1	0	0	1	0	0	1	0	0	0	1	0	0	0	0	0	0	1	1	0	1	0	1	0	1	0	0	0	0	0	0	0	1	0	0	0	0	0	1	0	0	1	1	0	0	1
Veracruz dry forests	1	0	0	0	1	0	1	0	1	1	0	1	0	1	1	0	0	0	1	0	1	1	1	0	0	1	0	1	1	0	0	0	0	0	0	1	0	0	0	0	0	0	0	0	1	1	0	0	1
Veracruz moist forests	1	0	0	0	1	0	1	0	0	1	0	0	0	1	1	0	0	0	1	1	1	1	1	0	0	1	1	1	1	0	1	0	0	0	0	1	0	0	0	0	0	0	0	0	1	1	0	0	1
Veracruz montane forests	1	0	0	0	1	0	0	0	0	1	0	0	0	1	0	0	0	0	0	0	1	1	0	0	0	1	0	1	1	0	1	0	0	0	0	1	0	0	0	0	0	0	0	0	1	1	0	0	1
Victoria Basin forest-savanna mosaic	0	0	0	0	0	0	1	0	0	1	0	0	0	0	0	0	0	0	1	0	1	1	1	1	0	1	1	1	1	0	1	0	0	0	0	1	1	0	0	0	0	0	0	0	1	1	0	0	1
Victoria Plains tropical savanna	0	0	0	0	0	0	0	0	0	1	0	0	0	0	0	0	0	0	0	0	1	1	1	1	0	1	1	1	0	0	0	0	0	0	0	1	1	0	0	0	0	0	0	0	1	1	1	0	1
Vogelkop montane rain forests	0	0	0	1	0	1	1	0	1	1	0	0	0	0	0	0	0	0	0	0	1	1	0	0	0	1	0	1	1	0	1	0	0	0	0	1	1	0	0	0	0	0	0	0	1	1	1	1	1
Vogelkop-Aru lowland rain forests	0	0	0	1	0	1	1	0	1	1	0	0	0	0	0	0	0	0	0	0	1	1	1	0	0	1	1	1	1	0	1	0	0	0	0	1	1	1	0	0	0	1	0	0	1	1	1	1	1
Wasatch and Uinta montane forests	0	0	1	0	1	0	0	0	1	1	0	0	0	0	1	0	0	0	0	1	1	1	0	0	0	1	0	1	1	0	0	0	0	0	0	1	0	0	0	0	0	0	0	0	1	1	0	0	1
West Saharan montane xeric woodlands	0	0	1	0	0	0	0	0	1	1	0	0	0	0	0	0	0	0	0	0	1	1	0	0	0	1	1	1	0	0	0	0	0	0	0	1	0	0	0	0	0	0	0	0	1	1	0	0	1
West Siberian taiga	0	0	0	0	1	0	0	0	1	1	0	0	1	0	1	0	0	0	0	0	1	1	0	0	0	1	0	1	1	0	0	0	0	0	0	0	0	0	0	0	0	0	0	0	1	1	0	0	1
West Sudanian savanna	0	0	0	0	0	0	0	0	0	1	0	0	0	0	0	0	0	0	1	0	1	1	1	1	0	1	1	1	0	0	0	0	0	0	0	1	0	0	0	0	0	0	0	0	1	1	0	0	1
Western Australian Mulga shrublands	0	0	0	0	0	0	0	0	0	1	0	0	0	0	0	0	0	0	0	0	1	1	0	1	0	1	0	1	0	0	0	0	0	0	0	1	1	0	0	0	0	0	0	0	1	0	1	0	1
Western Congolian forest-savanna mosaic	0	0	0	0	0	0	0	0	0	1	0	0	0	0	0	0	0	0	1	0	1	1	1	1	0	1	1	1	0	0	0	0	0	0	0	1	1	0	0	0	0	0	0	0	1	1	0	0	1
Western Congolian swamp forests	1	0	0	0	0	0	0	0	0	1	0	0	0	0	0	0	0	0	1	0	1	1	1	1	0	1	1	1	0	0	0	0	0	0	0	1	1	0	0	0	0	0	0	0	1	1	0	0	1
Western Ecuador moist forests	0	0	0	1	0	0	0	0	0	1	1	1	0	1	0	0	0	0	0	0	1	1	1	0	0	1	1	1	1	0	1	0	0	0	0	1	0	0	0	0	1	0	0	0	1	1	0	0	1
Western European broadleaf forests	0	0	0	0	1	0	0	0	1	1	0	0	0	0	1	0	1	0	0	1	1	1	1	0	0	1	0	1	1	0	0	0	0	0	0	1	0	0	0	0	0	0	0	0	1	1	0	0	1
Western Great Lakes forests	0	0	0	0	1	0	0	0	1	1	0	0	0	1	1	1	0	0	0	0	1	1	1	0	0	1	0	1	1	0	0	0	0	0	0	1	0	0	0	0	0	0	0	0	1	1	0	0	1
Western Guinean lowland forests	0	0	0	0	0	0	0	0	0	1	0	0	0	0	0	0	0	0	1	0	1	1	1	1	0	1	1	1	1	0	1	0	0	0	0	1	0	0	0	0	0	0	0	0	1	1	0	0	1
Western Gulf coastal grasslands	0	0	0	0	1	0	0	0	0	1	0	0	0	1	1	1	0	0	0	1	1	1	1	0	0	1	1	1	1	0	1	0	0	0	0	1	0	0	0	0	0	0	0	0	1	1	0	0	1
Western Himalayan alpine shrub and Meadows	0	0	1	0	0	0	0	0	0	1	0	0	0	0	1	0	0	0	0	0	1	1	0	0	0	1	0	1	1	0	0	0	0	0	0	0	0	0	0	0	0	0	0	0	1	1	0	0	1
Western Himalayan broadleaf forests	0	0	0	0	1	0	0	0	1	1	0	0	0	0	0	0	0	0	0	0	1	1	1	0	0	1	0	1	1	0	0	0	0	0	0	1	1	0	0	0	0	0	0	0	1	1	0	0	1
Western Himalayan subalpine conifer forests	0	0	1	0	1	0	0	0	1	1	0	0	0	0	0	0	0	0	0	0	1	1	0	0	0	1	0	1	1	0	0	0	0	0	0	1	1	0	0	0	0	0	0	0	1	1	0	0	1
Western Java montane rain forests	1	0	0	1	0	0	1	0	0	1	0	1	0	0	0	0	0	0	0	1	1	1	1	0	0	1	0	1	1	0	1	0	0	0	0	1	1	0	0	0	0	1	0	0	1	1	0	0	1
Western Java rain forests	1	0	0	1	0	0	1	0	1	1	0	1	0	0	0	0	0	0	0	1	1	1	1	0	0	1	1	1	1	0	1	0	0	0	0	1	1	0	0	0	0	1	0	0	1	1	0	1	1
Western Polynesian tropical moist forests	0	0	0	0	0	0	0	0	0	1	0	0	0	0	0	0	0	0	0	0	0	0	0	0	0	1	0	1	0	0	0	0	0	0	0	0	0	0	0	0	0	0	0	0	0	0	0	0	1
Western Siberian hemiboreal forests	0	0	1	0	1	0	0	0	1	1	0	0	1	0	1	0	0	0	0	1	1	1	0	0	0	1	0	1	1	0	0	0	0	0	0	0	0	0	0	0	0	0	0	0	1	1	0	0	1
Western Zambezian grasslands	0	0	0	0	0	0	0	0	0	1	0	0	0	0	0	0	0	0	1	0	1	1	0	0	0	1	1	1	1	0	1	0	0	0	0	1	1	0	0	0	0	0	0	0	1	1	0	0	1
Western short grasslands	0	0	0	0	1	0	0	0	1	1	0	0	0	0	1	0	0	0	0	1	1	1	1	0	0	1	0	1	1	0	0	0	0	0	0	1	0	0	0	0	0	0	0	0	1	1	0	0	1
Westland temperate forests	0	0	0	0	0	0	0	0	1	1	0	0	0	0	0	0	0	0	0	0	0	1	0	0	0	1	0	1	1	0	1	1	1	0	1	1	1	0	0	0	0	0	0	0	1	1	1	0	1
Willamette Valley forests	0	0	0	0	1	0	0	0	1	1	0	0	0	1	1	0	0	0	0	0	1	1	1	0	0	1	0	1	1	0	0	0	0	0	0	1	0	0	0	0	0	0	0	0	1	1	0	0	1
Windward Islands moist forests	0	0	0	1	1	0	1	0	1	1	0	0	0	0	0	0	0	0	0	0	1	1	1	0	0	1	0	1	0	0	0	0	0	0	0	0	0	0	0	0	0	0	0	0	0	0	0	0	1
Wrangel Island arctic desert	0	0	0	0	0	0	0	0	0	1	0	0	0	0	0	0	0	0	0	0	0	1	0	0	0	0	0	1	0	0	0	0	0	0	0	0	0	0	0	0	0	0	0	0	0	0	0	0	1
Wyoming Basin shrub steppe	0	0	1	0	1	0	0	0	1	1	0	0	0	0	1	0	0	0	0	1	1	1	0	0	0	1	0	1	1	0	0	0	0	0	0	1	0	0	0	0	0	0	0	0	1	1	0	0	1
Xingu-Tocantins-Araguaia moist forests	0	0	0	1	0	0	0	0	0	1	0	1	0	0	0	0	0	0	1	0	1	1	1	1	0	1	1	1	0	0	0	0	0	0	0	1	0	0	0	0	0	0	0	0	1	1	0	0	1
Yamal-Gydan tundra	0	0	0	0	0	0	0	0	0	1	0	0	1	0	0	0	0	0	0	0	1	1	0	0	0	1	0	1	0	0	0	0	0	0	0	0	0	0	0	0	0	0	0	0	1	0	0	0	1
Yap tropical dry forests	0	0	0	0	0	0	0	0	0	1	0	0	0	0	0	0	0	0	0	0	0	1	0	0	0	1	0	1	0	0	0	0	0	0	0	0	0	0	0	0	0	0	0	0	0	0	1	0	1
Yapen rain forests	0	0	0	1	0	1	1	0	0	1	0	0	0	0	0	0	0	0	0	0	1	1	1	1	0	1	1	1	1	0	1	0	0	0	0	1	1	0	0	0	0	0	0	0	1	1	0	1	1
Yarlung Tsangpo arid steppe	0	0	1	0	0	0	0	0	0	1	0	0	0	0	0	0	0	0	0	1	1	1	0	0	0	1	0	1	1	0	0	0	0	0	0	0	0	0	0	0	0	0	0	0	1	1	0	0	1
Yellow Sea saline meadow	0	0	0	0	0	0	0	0	0	1	0	0	0	0	0	0	1	0	0	0	1	1	1	0	0	1	0	1	1	0	0	0	0	0	0	1	1	0	0	0	0	0	0	0	1	1	0	0	1
Yucatan dry forests	0	0	0	0	0	0	0	0	0	1	0	0	0	1	0	0	0	0	1	0	1	1	1	0	0	1	0	1	1	0	0	0	0	0	0	1	0	0	0	0	0	0	0	0	1	1	0	0	1
Yucatan moist forests	0	0	0	0	1	0	1	0	0	1	0	1	0	1	0	0	0	0	1	0	1	1	1	0	0	1	1	1	1	0	1	0	0	0	0	1	0	0	0	0	0	0	0	0	1	1	0	0	1
Yukon Interior dry forests	0	0	0	0	1	0	0	0	1	1	0	0	0	0	0	0	0	0	0	0	1	1	0	0	0	0	0	1	1	0	0	0	0	0	0	0	0	0	0	0	0	0	0	0	1	1	0	0	1
Yunnan Plateau subtropical evergreen forests	0	0	0	1	1	0	1	0	1	1	0	0	1	0	1	0	1	0	0	1	1	1	1	0	0	1	0	1	1	0	1	0	0	1	0	1	1	0	0	0	0	0	0	0	1	1	0	0	1
Zagros Mountains forest steppe	0	0	1	0	0	0	0	0	1	1	0	0	0	0	1	0	0	0	0	0	1	1	1	0	0	1	0	1	1	0	0	0	0	0	0	1	0	0	0	0	0	0	0	0	1	1	0	0	1
Zambezian Baikiaea woodlands	1	0	0	0	0	0	0	0	0	1	0	0	0	0	0	0	0	0	1	0	1	1	1	1	0	1	1	1	1	0	1	0	0	0	0	1	1	0	0	0	0	0	0	0	1	1	0	0	1
Zambezian Cryptosepalum dry forests	1	0	0	0	0	0	0	0	0	1	0	0	0	0	0	0	0	0	0	0	1	1	0	0	0	1	0	1	1	0	1	0	0	0	0	1	1	0	0	0	0	0	0	0	1	1	0	0	1
Zambezian and Mopane woodlands	1	0	0	0	0	0	0	0	0	1	0	0	0	0	0	0	0	0	1	0	1	1	1	1	0	1	1	1	1	0	1	0	0	0	0	1	1	0	0	0	0	0	0	0	1	1	0	0	1
Zambezian coastal flooded savanna	0	0	0	0	0	0	0	0	0	1	0	0	0	0	0	0	0	0	1	0	1	1	1	1	0	1	1	1	1	0	1	0	0	0	0	1	1	0	0	0	0	0	0	0	1	1	0	0	1
Zambezian flooded grasslands	0	0	0	0	0	0	0	0	0	1	0	0	0	0	0	0	0	0	1	0	1	1	1	1	0	1	1	1	1	0	1	0	0	0	0	1	1	0	0	0	0	0	0	0	1	1	0	0	1
Zambezian halophytics	0	0	0	0	0	0	0	0	0	1	0	0	0	0	0	0	0	0	0	0	1	1	1	1	0	1	0	1	1	0	1	0	0	0	0	1	1	0	0	0	0	0	0	0	1	1	0	0	1
[truncated: 114 more columns]
